# Supplementary material for: Single-cell transcriptomics reveals apolipoprotein A4-mediated metabolic-immune reprogramming in lymphocytes during early obesity-related chronic kidney disease: Lymphocyte immunity and metabolism in early obese CKD mice
Source: Acta Biochim Biophys Sin (Shanghai). 2025 Sep 25;57(12):1939–52. doi: 10.3724/abbs.2025171 (PMC12747934; doi:10.3724/abbs.2025171)
Supplement: 25487Supplementary_tables [file 25487Supplementary_tables.xlsx]

## Sheet: Sheet1
Suppementary Table S1. Primer sequences.
Name	Primer sequence 5‘ to 3'
Cd79a_F	AAGAACCGCATCATCACAGC
Cd79a_R	CAGTCATCAAGGTTCAGGCC
Gapdh_F	ATGGTGAAGGTCGGTGTGAA
Gapdh_R	TGGAAGATGGTGATGGGCTT
Akt1_F	CGCTTACTGAGAACCGTGTCC
Akt1_R	CAGACACAATCTCCGCACCA
Slc2a1_F	TGTTCTACTACTCAACGAGCA
Slc2a1_R	TCTACAACAAACAGCGACACC
Slc2a4_F	ACTATTCAACCAGCATCTTCGAG
Slc2a4_R	CTACTAAGAGCACCGAGACCA
G6pc1_F	AGGTCGTGGCTGGAGTCTTGTC
G6pc1_R	GTAGCAGGTAGAATCCAAGCGC
G0s2_F	CACCGAATCCAGAACTGACC
G0s2_R	GCCTGTCTCCTTCTCTAATGC
Srebf1_F	GGAGCCATGGATTGCACATT
Srebf1_R	GGCCCGGGAAGTCACTGT
Fasn_F	AGGGGTCGACCTGGTCCTCA
Fasn_R	GCCATGCCCAGAGGGTGGTT
Acaca_F	TGAGGAGG ACCGCATTTATC
Acaca_R	GAAGCTTCCTTGGTGACCAG
Pparg_F	TCGCTGATGCACTGCCTATG
Pparg_R	GAGAGGTCCACAGAGCTGATT
Pnpla2_F	GGAACCAAAGGACCTGATGACC
Pnpla2_R	ACATCAGGCAGCCACTCCAACA
Sirt1_F	GGAGCAGATTAGTAAGCGGCTTG
Sirt1_R	GTTACTGCCACAGGAACTAGAGG
Ucp1_F	CTGCCAGGACAGTACCCAAG
Ucp1_R	TCAGCTGTTCAAAGCACACA
Ppargc1a_F	CCCTGCCATTGTTAAGACC
Ppargc1a_R	TGCTGCTGTTCCTGTTTTC
Suppementary Table S2. AllConveredMarker.
	gene	01kWT_p_val	01kWT_avg_log2FC	01kWT_pct.1	01kWT_pct.2	01kWT_p_val_adj	02kKO_p_val	02kKO_avg_log2FC	02kKO_pct.1	02kKO_pct.2	02kKO_p_val_adj	max_pval	minimump_p_val	subtype	subset
1	Ms4a4b	9.06028e-78	1.673	0.966	0.589	1.263e-73	1.68241e-59	1.39071	0.941	0.647	2.34528e-55	1.68241e-59	1.81206e-77	1	C1-Cd8+Teff
2	Nkg7	2.62895e-66	1.54877	0.958	0.698	3.66476e-62	6.92576e-56	1.20925	0.953	0.665	9.6545e-52	6.92576e-56	5.25791e-66	1	C1-Cd8+Teff
3	Cd3g	2.78686e-64	1.44186	0.958	0.504	3.88489e-60	1.15301e-52	1.38955	0.794	0.349	1.60729e-48	1.15301e-52	5.57373e-64	1	C1-Cd8+Teff
4	Cd3d	3.29286e-56	1.33339	0.9	0.456	4.59025e-52	3.4658e-57	1.3745	0.85	0.42	4.83133e-53	3.29286e-56	6.93161e-57	1	C1-Cd8+Teff
5	Ccl5	1.05138e-55	1.85575	1	0.996	1.46562e-51	3.29951e-53	1.56649	0.997	0.982	4.59951e-49	3.29951e-53	2.10275e-55	1	C1-Cd8+Teff
6	Tyrobp	2.8257e-51	-2.80897	0.34	0.74	3.93902e-47	5.23638e-39	-2.41381	0.312	0.684	7.29951e-35	5.23638e-39	5.6514e-51	1	C1-Cd8+Teff
7	Cst3	4.67677e-50	-2.54302	0.702	0.915	6.51942e-46	1.34836e-28	-1.99406	0.566	0.756	1.87961e-24	1.34836e-28	9.35355e-50	1	C1-Cd8+Teff
8	Fcer1g	7.05584e-49	-2.47445	0.48	0.8	9.83584e-45	2.59152e-34	-1.92646	0.453	0.754	3.61257e-30	2.59152e-34	1.41117e-48	1	C1-Cd8+Teff
9	Thy1	1.17495e-48	1.3211	0.839	0.482	1.63788e-44	2.03686e-34	1.21016	0.703	0.402	2.83939e-30	2.03686e-34	2.3499e-48	1	C1-Cd8+Teff
10	Ly86	3.74474e-45	-1.92844	0.021	0.448	5.22017e-41	1.38257e-18	-1.19243	0.016	0.237	1.92731e-14	1.38257e-18	7.48949e-45	1	C1-Cd8+Teff
11	Alox5ap	1.89783e-43	-2.26341	0.156	0.581	2.64558e-39	1.11223e-21	-1.68713	0.088	0.374	1.55044e-17	1.11223e-21	3.79567e-43	1	C1-Cd8+Teff
12	H2-Ab1	1.55773e-42	-3.14144	0.797	0.935	2.17147e-38	1.61693e-15	-2.21592	0.562	0.731	2.254e-11	1.61693e-15	3.11546e-42	1	C1-Cd8+Teff
13	H2-DMa	3.34495e-42	-2.11082	0.161	0.589	4.66286e-38	1.21896e-16	-1.28035	0.112	0.362	1.69923e-12	1.21896e-16	6.6899e-42	1	C1-Cd8+Teff
14	Cd74	2.38731e-41	-3.81481	0.926	0.972	3.32792e-37	3.88808e-26	-2.89381	0.844	0.919	5.41998e-22	3.88808e-26	4.77463e-41	1	C1-Cd8+Teff
15	H2-DMb1	1.64812e-40	-2.17159	0.135	0.558	2.29748e-36	8.98762e-18	-1.43146	0.044	0.275	1.25287e-13	8.98762e-18	3.29624e-40	1	C1-Cd8+Teff
16	Cd8b1	4.04875e-31	1.48456	0.702	0.431	5.64396e-27	3.39646e-40	1.66548	0.684	0.383	4.73467e-36	4.04875e-31	6.79292e-40	1	C1-Cd8+Teff
17	Cybb	2.05442e-39	-1.70851	0.026	0.415	2.86386e-35	4.02472e-21	-1.33161	0.038	0.301	5.61047e-17	4.02472e-21	4.10884e-39	1	C1-Cd8+Teff
18	Psap	3.05343e-39	-2.1506	0.57	0.841	4.25649e-35	3.63214e-25	-1.76022	0.4	0.708	5.06321e-21	3.63214e-25	6.10687e-39	1	C1-Cd8+Teff
19	Gimap4	1.46676e-38	1.14191	0.821	0.536	2.04466e-34	4.59459e-15	0.848599	0.656	0.512	6.40486e-11	4.59459e-15	2.93352e-38	1	C1-Cd8+Teff
20	Lck	1.9763e-38	1.19776	0.765	0.421	2.75496e-34	4.03458e-33	1.13177	0.709	0.407	5.6242e-29	4.03458e-33	3.95259e-38	1	C1-Cd8+Teff
21	Lat	6.792e-38	1.08393	0.807	0.458	9.46805e-34	5.00844e-22	0.943462	0.628	0.392	6.98176e-18	5.00844e-22	1.3584e-37	1	C1-Cd8+Teff
22	Ctsz	3.68365e-37	-1.52868	0.261	0.651	5.135e-33	4.23931e-20	-1.04171	0.188	0.495	5.9096e-16	4.23931e-20	7.36729e-37	1	C1-Cd8+Teff
23	H2-Eb1	5.80709e-37	-3.39862	0.478	0.766	8.09508e-33	1.07941e-14	-2.37783	0.344	0.581	1.5047e-10	1.07941e-14	1.16142e-36	1	C1-Cd8+Teff
24	H2-Aa	1.06672e-36	-3.68059	0.488	0.772	1.48701e-32	4.77424e-18	-2.64421	0.291	0.569	6.65529e-14	4.77424e-18	2.13344e-36	1	C1-Cd8+Teff
25	Ftl1	1.25439e-36	-1.03215	0.95	0.982	1.74862e-32	3.86172e-30	-0.974848	0.903	0.964	5.38324e-26	3.86172e-30	2.50879e-36	1	C1-Cd8+Teff
26	Rac2	4.85307e-36	0.769158	0.984	0.927	6.76518e-32	2.09291e-30	0.765881	0.931	0.836	2.91752e-26	2.09291e-30	9.70614e-36	1	C1-Cd8+Teff
27	Rps27rt	1.28158e-35	0.518146	1	1	1.78652e-31	1.01173e-18	0.320922	1	1	1.41035e-14	1.01173e-18	2.56315e-35	1	C1-Cd8+Teff
28	Spi1	1.36091e-35	-1.72511	0.09	0.48	1.8971e-31	2.73946e-18	-1.21225	0.041	0.275	3.81881e-14	2.73946e-18	2.72181e-35	1	C1-Cd8+Teff
29	Csf2ra	4.7763e-35	-1.47354	0.045	0.417	6.65816e-31	2.75509e-14	-0.876629	0.028	0.216	3.8406e-10	2.75509e-14	9.55259e-35	1	C1-Cd8+Teff
30	LOC108167922	9.49171e-35	0.548845	1	0.984	1.32314e-30	4.34623e-15	0.361954	0.991	0.989	6.05865e-11	4.34623e-15	1.89834e-34	1	C1-Cd8+Teff
31	Ctsh	1.19087e-34	-1.75426	0.182	0.567	1.66007e-30	6.51451e-18	-1.11223	0.138	0.416	9.08123e-14	6.51451e-18	2.38174e-34	1	C1-Cd8+Teff
32	Pld4	1.71594e-34	-1.62862	0.045	0.407	2.39202e-30	6.02876e-19	-1.22317	0.025	0.257	8.40409e-15	6.02876e-19	3.43189e-34	1	C1-Cd8+Teff
33	Unc93b1	3.02032e-34	-1.49517	0.103	0.494	4.21032e-30	1.13897e-19	-1.01895	0.075	0.353	1.58772e-15	1.13897e-19	6.04063e-34	1	C1-Cd8+Teff
34	Hcst	3.23508e-27	1.14394	0.641	0.335	4.5097e-23	6.37414e-34	1.2221	0.622	0.299	8.88555e-30	3.23508e-27	1.27483e-33	1	C1-Cd8+Teff
35	Cd300a	7.09799e-34	-1.43722	0.021	0.367	9.8946e-30	1.61179e-11	-0.78343	0.013	0.155	2.24684e-07	1.61179e-11	1.4196e-33	1	C1-Cd8+Teff
36	Plbd1	7.83699e-34	-1.80223	0.042	0.391	1.09248e-29	5.87566e-13	-0.963276	0.013	0.17	8.19067e-09	5.87566e-13	1.5674e-33	1	C1-Cd8+Teff
37	Uba52	8.84624e-34	0.49939	1	1	1.23317e-29	7.46414e-12	0.252694	1	1	1.0405e-07	7.46414e-12	1.76925e-33	1	C1-Cd8+Teff
38	Cxcr6	1.9684e-33	1.08228	0.712	0.331	2.74395e-29	2.22484e-12	0.909175	0.384	0.213	3.10143e-08	2.22484e-12	3.9368e-33	1	C1-Cd8+Teff
39	Grn	3.98015e-33	-1.43019	0.074	0.452	5.54833e-29	2.25984e-14	-0.87988	0.069	0.286	3.15022e-10	2.25984e-14	7.9603e-33	1	C1-Cd8+Teff
40	Lgmn	4.59103e-33	-1.53191	0.077	0.454	6.3999e-29	4.04855e-15	-0.828843	0.05	0.265	5.64369e-11	4.04855e-15	9.18206e-33	1	C1-Cd8+Teff
41	Wfdc17	1.06274e-32	-2.91729	0.116	0.482	1.48146e-28	1.22556e-17	-1.95178	0.091	0.336	1.70843e-13	1.22556e-17	2.12547e-32	1	C1-Cd8+Teff
42	Ctss	1.24323e-32	-2.12031	0.456	0.728	1.73307e-28	6.9946e-24	-1.78019	0.247	0.555	9.75047e-20	6.9946e-24	2.48647e-32	1	C1-Cd8+Teff
43	LOC100862446	1.64955e-32	-0.990226	0.923	0.968	2.29948e-28	9.85625e-28	-0.954496	0.869	0.941	1.37396e-23	9.85625e-28	3.2991e-32	1	C1-Cd8+Teff
44	Mef2c	5.04569e-32	-1.40122	0.018	0.347	7.0337e-28	7.06302e-29	-1.65472	0.028	0.356	9.84585e-25	7.06302e-29	1.00914e-31	1	C1-Cd8+Teff
45	Cd28	1.08627e-31	1.30424	0.599	0.258	1.51426e-27	3.27261e-22	1.10342	0.534	0.291	4.56202e-18	3.27261e-22	2.17254e-31	1	C1-Cd8+Teff
46	Lime1	1.19803e-31	1.23849	0.678	0.391	1.67006e-27	1.00876e-13	0.962292	0.478	0.315	1.40621e-09	1.00876e-13	2.39607e-31	1	C1-Cd8+Teff
47	Cd8a	8.50002e-21	1.27523	0.546	0.312	1.1849e-16	3.4272e-31	1.44576	0.512	0.219	4.77752e-27	8.50002e-21	6.8544e-31	1	C1-Cd8+Teff
48	Napsa	3.84248e-31	-1.54049	0.121	0.494	5.35641e-27	1.22196e-15	-0.899813	0.147	0.409	1.70341e-11	1.22196e-15	7.68496e-31	1	C1-Cd8+Teff
49	Tgfbi	5.66586e-31	-1.80843	0.029	0.351	7.89822e-27	9.19296e-12	-0.931628	0.019	0.167	1.2815e-07	9.19296e-12	1.13317e-30	1	C1-Cd8+Teff
50	Cd2	8.34453e-31	1.05686	0.763	0.474	1.16323e-26	5.62912e-19	0.81599	0.653	0.445	7.847e-15	5.62912e-19	1.66891e-30	1	C1-Cd8+Teff
51	Fos	9.07683e-31	-1.39296	0.776	0.915	1.26531e-26	7.90491e-20	-1.03026	0.784	0.874	1.10194e-15	7.90491e-20	1.81537e-30	1	C1-Cd8+Teff
52	Lyn	1.77239e-30	-1.10324	0.021	0.343	2.47071e-26	3.7966e-14	-0.838195	0.019	0.196	5.29245e-10	3.7966e-14	3.54477e-30	1	C1-Cd8+Teff
53	Lyz2	3.57897e-30	-4.05055	0.211	0.567	4.98908e-26	5.25377e-16	-3.89314	0.256	0.511	7.32376e-12	5.25377e-16	7.15793e-30	1	C1-Cd8+Teff
54	Tmsb10	3.9732e-30	0.56941	0.997	0.998	5.53864e-26	6.74254e-21	0.432269	1	0.995	9.3991e-17	6.74254e-21	7.94639e-30	1	C1-Cd8+Teff
55	Clec12a	4.86197e-30	-1.20614	0.021	0.337	6.77759e-26	6.13574e-12	-0.80217	0.013	0.159	8.55322e-08	6.13574e-12	9.72394e-30	1	C1-Cd8+Teff
56	Mpeg1	1.3026e-29	-1.42724	0.055	0.387	1.81582e-25	1.3393e-13	-0.935494	0.025	0.201	1.86699e-09	1.3393e-13	2.6052e-29	1	C1-Cd8+Teff
57	Irf8	1.73541e-29	-2.23371	0.098	0.452	2.41916e-25	5.17595e-23	-1.80581	0.128	0.444	7.21528e-19	5.17595e-23	3.47081e-29	1	C1-Cd8+Teff
58	Lst1	2.38283e-29	-1.66901	0.042	0.363	3.32167e-25	4.30949e-17	-1.39546	0.041	0.261	6.00743e-13	4.30949e-17	4.76567e-29	1	C1-Cd8+Teff
59	Gpx1	2.55676e-29	-1.13036	0.528	0.798	3.56412e-25	5.42693e-17	-0.729924	0.572	0.775	7.56514e-13	5.42693e-17	5.11351e-29	1	C1-Cd8+Teff
60	Rps16	3.89105e-29	0.475367	1	0.998	5.42412e-25	1.79137e-15	0.36393	0.997	0.992	2.49717e-11	1.79137e-15	7.78209e-29	1	C1-Cd8+Teff
61	Ncf2	1.08353e-28	-1.01419	0.013	0.308	1.51044e-24	1.361e-10	-0.656109	0.016	0.15	1.89724e-06	1.361e-10	2.16705e-28	1	C1-Cd8+Teff
62	LOC100862433	3.25321e-28	0.496282	0.997	0.992	4.53497e-24	6.29515e-15	0.357498	0.991	0.989	8.77544e-11	6.29515e-15	6.50642e-28	1	C1-Cd8+Teff
63	Ms4a6c	3.48893e-28	-1.87127	0.103	0.431	4.86357e-24	2.43167e-13	-1.62853	0.053	0.236	3.38975e-09	2.43167e-13	6.97787e-28	1	C1-Cd8+Teff
64	Bcl11b	5.08538e-28	1.08109	0.588	0.248	7.08902e-24	1.80909e-22	1.03103	0.541	0.267	2.52187e-18	1.80909e-22	1.01708e-27	1	C1-Cd8+Teff
65	Tpd52	6.34869e-28	-1.22745	0.108	0.462	8.85007e-24	6.02298e-14	-0.841764	0.1	0.325	8.39604e-10	6.02298e-14	1.26974e-27	1	C1-Cd8+Teff
66	Skap2	7.01925e-28	-1.03176	0.047	0.369	9.78483e-24	1.38723e-11	-0.584202	0.034	0.199	1.9338e-07	1.38723e-11	1.40385e-27	1	C1-Cd8+Teff
67	Ccnd2	1.10416e-27	1.08942	0.749	0.478	1.5392e-23	1.05672e-12	0.744474	0.644	0.473	1.47306e-08	1.05672e-12	2.20832e-27	1	C1-Cd8+Teff
68	Csf1r	1.53647e-27	-1.29606	0.018	0.306	2.14184e-23	5.02036e-10	-0.757398	0.013	0.137	6.99839e-06	5.02036e-10	3.07294e-27	1	C1-Cd8+Teff
69	Zfp36l2	1.88892e-27	0.836219	0.916	0.804	2.63315e-23	1.5618e-20	0.757517	0.847	0.742	2.17715e-16	1.5618e-20	3.77783e-27	1	C1-Cd8+Teff
70	Tmem176b	3.32446e-27	-1.58821	0.172	0.516	4.63429e-23	2.02365e-21	-1.44799	0.147	0.431	2.82097e-17	2.02365e-21	6.64891e-27	1	C1-Cd8+Teff
71	Cd68	5.15049e-27	-1.15227	0.079	0.407	7.17978e-23	1.0219e-11	-0.715384	0.022	0.175	1.42453e-07	1.0219e-11	1.0301e-26	1	C1-Cd8+Teff
72	Ifi30	1.69077e-26	-1.6516	0.14	0.47	2.35693e-22	3.25389e-10	-0.729107	0.078	0.247	4.53593e-06	3.25389e-10	3.38154e-26	1	C1-Cd8+Teff
73	Cd300c2	2.05045e-26	-1.15361	0.021	0.302	2.85832e-22	2.40904e-10	-0.662461	0	0.115	3.3582e-06	2.40904e-10	4.10089e-26	1	C1-Cd8+Teff
74	H2-K1	2.5933e-26	0.517809	0.992	0.976	3.61506e-22	1.14201e-18	0.465202	0.969	0.946	1.59197e-14	1.14201e-18	5.18659e-26	1	C1-Cd8+Teff
75	Rnase6	2.61175e-26	-1.51061	0.045	0.345	3.64078e-22	1.30296e-17	-1.10704	0.053	0.292	1.81632e-13	1.30296e-17	5.2235e-26	1	C1-Cd8+Teff
76	Ifngr2	3.83796e-26	-0.955899	0.029	0.319	5.35011e-22	6.83345e-13	-0.792379	0.013	0.17	9.52583e-09	6.83345e-13	7.67592e-26	1	C1-Cd8+Teff
77	Rps23	5.06914e-26	0.447929	1	0.994	7.06639e-22	5.22131e-14	0.286825	1	0.998	7.2785e-10	5.22131e-14	1.01383e-25	1	C1-Cd8+Teff
78	Gimap3	1.25412e-25	0.9655	0.668	0.389	1.74824e-21	1.30123e-20	0.97988	0.584	0.348	1.81391e-16	1.30123e-20	2.50824e-25	1	C1-Cd8+Teff
79	Gm2a	1.29707e-25	-1.21767	0.185	0.522	1.80811e-21	2.88121e-10	-0.678407	0.134	0.333	4.01641e-06	2.88121e-10	2.59413e-25	1	C1-Cd8+Teff
80	Tmem176a	1.90035e-25	-1.47491	0.177	0.51	2.64909e-21	8.09432e-20	-1.3829	0.122	0.392	1.12835e-15	8.09432e-20	3.80071e-25	1	C1-Cd8+Teff
81	Wdr89	1.91322e-25	0.433935	1	0.994	2.66702e-21	2.47107e-11	0.272211	0.991	0.993	3.44468e-07	2.47107e-11	3.82643e-25	1	C1-Cd8+Teff
82	Ly6c2	2.45838e-24	1.10942	0.797	0.637	3.42698e-20	2.49592e-25	1.09351	0.75	0.543	3.47931e-21	2.45838e-24	4.99184e-25	1	C1-Cd8+Teff
83	Fcgr3	3.15381e-25	-1.63367	0.05	0.335	4.39641e-21	7.60796e-15	-1.10151	0.025	0.214	1.06055e-10	7.60796e-15	6.30762e-25	1	C1-Cd8+Teff
84	Irf5	4.3164e-25	-0.946944	0.04	0.331	6.01707e-21	9.65288e-07	-0.377836	0.05	0.164	0.0134561	9.65288e-07	8.63281e-25	1	C1-Cd8+Teff
85	Ramp1	7.64347e-25	-1.21393	0.098	0.419	1.0655e-20	6.59557e-14	-0.912226	0.056	0.257	9.19422e-10	6.59557e-14	1.52869e-24	1	C1-Cd8+Teff
86	Ptpn18	8.62377e-25	0.770908	0.879	0.77	1.20215e-20	2.34044e-11	0.486206	0.797	0.738	3.26257e-07	2.34044e-11	1.72475e-24	1	C1-Cd8+Teff
87	Rpl19	9.77052e-25	0.430078	1	0.992	1.36201e-20	1.99174e-11	0.276866	1	0.99	2.77649e-07	1.99174e-11	1.9541e-24	1	C1-Cd8+Teff
88	Il1b	1.10831e-24	-2.92562	0.282	0.591	1.54498e-20	2.32837e-15	-2.02964	0.181	0.435	3.24574e-11	2.32837e-15	2.21661e-24	1	C1-Cd8+Teff
89	Kctd12	2.47403e-24	-0.994723	0.071	0.377	3.4488e-20	1.51569e-07	-0.385159	0.084	0.229	0.00211287	1.51569e-07	4.94807e-24	1	C1-Cd8+Teff
90	Pirb	2.52332e-24	-0.99928	0.029	0.3	3.5175e-20	5.94905e-09	-0.571441	0.019	0.137	8.29297e-05	5.94905e-09	5.04663e-24	1	C1-Cd8+Teff
91	Ctsw	2.55988e-24	0.978471	0.639	0.355	3.56847e-20	4.40793e-20	0.913805	0.562	0.323	6.14465e-16	4.40793e-20	5.11976e-24	1	C1-Cd8+Teff
92	Rpl17	2.67369e-24	0.444696	1	0.99	3.72712e-20	2.37052e-11	0.298842	0.994	0.986	3.30451e-07	2.37052e-11	5.34738e-24	1	C1-Cd8+Teff
93	Ctla2a	2.76756e-24	1.27531	0.58	0.319	3.85797e-20	2.83159e-20	1.15474	0.481	0.254	3.94724e-16	2.83159e-20	5.53511e-24	1	C1-Cd8+Teff
94	Hck	3.82361e-24	-0.948742	0.024	0.292	5.33012e-20	2.53777e-09	-0.570547	0.019	0.141	3.53765e-05	2.53777e-09	7.64722e-24	1	C1-Cd8+Teff
95	Asah1	4.94003e-24	-0.947537	0.098	0.421	6.88641e-20	3.62517e-16	-0.802736	0.047	0.273	5.05349e-12	3.62517e-16	9.88007e-24	1	C1-Cd8+Teff
96	Itgam	1.6502e-23	-0.941234	0.021	0.28	2.30037e-19	4.11185e-11	-0.693904	0.006	0.138	5.73192e-07	4.11185e-11	3.30039e-23	1	C1-Cd8+Teff
97	Zfp36	2.00003e-23	-1.23733	0.237	0.573	2.78804e-19	4.91702e-13	-0.770801	0.181	0.428	6.85433e-09	4.91702e-13	4.00006e-23	1	C1-Cd8+Teff
98	Cfp	2.18071e-23	-1.24125	0.016	0.262	3.03991e-19	1.32914e-07	-0.548211	0.009	0.102	0.00185282	1.32914e-07	4.36142e-23	1	C1-Cd8+Teff
99	Slc15a3	2.45401e-23	-1.05885	0.018	0.27	3.42089e-19	5.50368e-11	-0.672502	0.013	0.149	7.67213e-07	5.50368e-11	4.90803e-23	1	C1-Cd8+Teff
100	Igsf6	2.90868e-23	-1.0042	0.024	0.28	4.0547e-19	1.41537e-08	-0.642744	0.016	0.125	0.000197303	1.41537e-08	5.81736e-23	1	C1-Cd8+Teff
101	Nusap1	1.2525e-60	2.11027	0.421	0.006	1.74598e-56	5.35493e-102	2.17912	0.448	0.002	7.46477e-98	1.2525e-60	1.07099e-101	10	C10-Xcr1+cDC1
102	Cdk1	1.73051e-29	1.48381	0.395	0.025	2.41233e-25	4.66816e-88	1.64219	0.483	0.005	6.50742e-84	1.73051e-29	9.33632e-88	10	C10-Xcr1+cDC1
103	Xcr1	4.60789e-62	1.70139	0.395	0.004	6.42339e-58	1.26614e-82	1.93856	0.345	0.001	1.76499e-78	4.60789e-62	2.53227e-82	10	C10-Xcr1+cDC1
104	Hmmr	5.79861e-43	1.20999	0.289	0.004	8.08327e-39	1.85051e-82	1.30299	0.345	0.001	2.57961e-78	5.79861e-43	3.70102e-82	10	C10-Xcr1+cDC1
105	Ifi205	1.56357e-42	1.82984	0.526	0.03	2.17961e-38	2.30291e-71	1.85555	0.552	0.014	3.21026e-67	1.56357e-42	4.60582e-71	10	C10-Xcr1+cDC1
106	Esco2	1.86292e-35	1.14453	0.263	0.005	2.59691e-31	1.08641e-64	1.11826	0.276	0.001	1.51446e-60	1.86292e-35	2.17283e-64	10	C10-Xcr1+cDC1
107	Cenpf	4.05221e-37	1.97826	0.447	0.024	5.64878e-33	1.54064e-64	1.49981	0.345	0.003	2.14765e-60	4.05221e-37	3.08128e-64	10	C10-Xcr1+cDC1
108	2024-09-03	1.34684e-44	0.799895	0.316	0.005	1.87749e-40	4.86857e-64	0.805307	0.241	0	6.78679e-60	1.34684e-44	9.73714e-64	10	C10-Xcr1+cDC1
109	Ccna2	1.40806e-39	1.73878	0.342	0.01	1.96283e-35	3.37548e-58	1.13642	0.276	0.002	4.70542e-54	1.40806e-39	6.75096e-58	10	C10-Xcr1+cDC1
110	Ccnb2	5.54627e-26	1.4218	0.368	0.025	7.73149e-22	2.6501e-54	1.46376	0.379	0.008	3.69424e-50	5.54627e-26	5.3002e-54	10	C10-Xcr1+cDC1
111	Ube2c	1.57378e-33	1.96264	0.395	0.02	2.19384e-29	9.86557e-54	1.95133	0.414	0.01	1.37526e-49	1.57378e-33	1.97311e-53	10	C10-Xcr1+cDC1
112	Ccnb1	3.222e-17	0.760909	0.184	0.008	4.49147e-13	6.28627e-53	1.26679	0.276	0.003	8.76307e-49	3.222e-17	1.25725e-52	10	C10-Xcr1+cDC1
113	Cdca3	1.31849e-39	1.23481	0.368	0.012	1.83797e-35	9.89016e-53	1.14058	0.276	0.003	1.37869e-48	1.31849e-39	1.97803e-52	10	C10-Xcr1+cDC1
114	Tlr3	5.16805e-49	1.27466	0.474	0.017	7.20426e-45	4.31016e-41	0.632891	0.207	0.002	6.00836e-37	4.31016e-41	1.03361e-48	10	C10-Xcr1+cDC1
115	Gcsam	2.28806e-24	0.672463	0.211	0.006	3.18956e-20	1.7932e-48	1.0463	0.31	0.005	2.49973e-44	2.28806e-24	3.58641e-48	10	C10-Xcr1+cDC1
116	Tpx2	5.68478e-48	1.54984	0.395	0.01	7.92458e-44	5.901e-23	0.53525	0.172	0.004	8.22599e-19	5.901e-23	1.13696e-47	10	C10-Xcr1+cDC1
117	Pak1	1.22391e-12	1.05817	0.421	0.084	1.70613e-08	1.53229e-47	1.37271	0.483	0.019	2.13601e-43	1.22391e-12	3.06458e-47	10	C10-Xcr1+cDC1
118	Top2a	2.3326e-27	2.81591	0.447	0.041	3.25165e-23	2.00696e-47	3.01781	0.483	0.02	2.7977e-43	2.3326e-27	4.01392e-47	10	C10-Xcr1+cDC1
119	Cenpe	1.47634e-19	1.05355	0.237	0.013	2.05802e-15	3.54793e-47	0.892809	0.207	0.001	4.94581e-43	1.47634e-19	7.09585e-47	10	C10-Xcr1+cDC1
120	Kif11	5.5922e-27	0.906726	0.263	0.01	7.79552e-23	1.90466e-44	1.22846	0.276	0.004	2.65509e-40	5.5922e-27	3.80931e-44	10	C10-Xcr1+cDC1
121	Prc1	1.47061e-43	1.24011	0.395	0.012	2.05003e-39	2.04696e-38	1.4725	0.276	0.006	2.85346e-34	2.04696e-38	2.94122e-43	10	C10-Xcr1+cDC1
122	Havcr2	2.18665e-14	0.729514	0.395	0.059	3.04819e-10	5.71147e-42	1.50011	0.414	0.015	7.96178e-38	2.18665e-14	1.14229e-41	10	C10-Xcr1+cDC1
123	Hepacam2	9.48976e-42	1.0608	0.316	0.006	1.32287e-37	9.01334e-21	0.884172	0.241	0.012	1.25646e-16	9.01334e-21	1.89795e-41	10	C10-Xcr1+cDC1
124	Mki67	1.68488e-39	2.45856	0.526	0.035	2.34872e-35	1.09133e-41	2.17358	0.483	0.024	1.52132e-37	1.68488e-39	2.18267e-41	10	C10-Xcr1+cDC1
125	Birc5	5.63376e-28	1.9333	0.579	0.069	7.85345e-24	1.25357e-41	2.27539	0.483	0.024	1.74748e-37	5.63376e-28	2.50714e-41	10	C10-Xcr1+cDC1
126	Clec9a	3.08054e-41	1.04465	0.342	0.008	4.29427e-37	2.58526e-34	1.1237	0.31	0.01	3.60385e-30	2.58526e-34	6.16108e-41	10	C10-Xcr1+cDC1
127	Sult1a1	1.38839e-08	0.68446	0.158	0.017	0.000193542	4.26431e-41	0.797827	0.276	0.005	5.94445e-37	1.38839e-08	8.52862e-41	10	C10-Xcr1+cDC1
128	Sgol2a	7.38274e-23	0.538572	0.158	0.002	1.02915e-18	4.78064e-41	0.545511	0.207	0.002	6.66422e-37	7.38274e-23	9.56129e-41	10	C10-Xcr1+cDC1
129	Fignl1	4.22361e-16	0.738795	0.184	0.01	5.88771e-12	1.69539e-40	1.09456	0.241	0.003	2.36337e-36	4.22361e-16	3.39077e-40	10	C10-Xcr1+cDC1
130	Cdc20	1.72737e-35	1.71417	0.263	0.005	2.40795e-31	1.28954e-38	1.54676	0.345	0.011	1.79762e-34	1.72737e-35	2.57908e-38	10	C10-Xcr1+cDC1
131	Kif20a	2.50522e-18	0.631069	0.132	0.002	3.49228e-14	1.77698e-38	1.03184	0.172	0.001	2.47711e-34	2.50522e-18	3.55395e-38	10	C10-Xcr1+cDC1
132	Nuf2	5.3654e-16	0.499916	0.132	0.004	7.47937e-12	1.88266e-38	0.944158	0.172	0.001	2.62443e-34	5.3654e-16	3.76532e-38	10	C10-Xcr1+cDC1
133	Cks1brt	6.60903e-14	0.392963	0.105	0.002	9.21298e-10	1.99459e-38	0.345627	0.172	0.001	2.78046e-34	6.60903e-14	3.98919e-38	10	C10-Xcr1+cDC1
134	Ckap2l	4.75128e-15	0.800671	0.158	0.007	6.62328e-11	2.23869e-38	0.454531	0.172	0.001	3.12073e-34	4.75128e-15	4.47737e-38	10	C10-Xcr1+cDC1
135	Cenpm	2.85351e-10	0.462952	0.158	0.013	3.97779e-06	2.33688e-38	1.01628	0.345	0.011	3.25761e-34	2.85351e-10	4.67375e-38	10	C10-Xcr1+cDC1
136	Casc5	4.2481e-38	1.10836	0.263	0.004	5.92185e-34	8.02688e-23	0.526591	0.172	0.004	1.11895e-18	8.02688e-23	8.49619e-38	10	C10-Xcr1+cDC1
137	Neil3	4.62557e-31	0.717093	0.184	0.001	6.44805e-27	1.28629e-36	0.904475	0.207	0.003	1.79308e-32	4.62557e-31	2.57257e-36	10	C10-Xcr1+cDC1
138	Kifc1	2.65792e-08	0.378317	0.105	0.007	0.000370515	1.54623e-36	0.795352	0.207	0.003	2.15545e-32	2.65792e-08	3.09247e-36	10	C10-Xcr1+cDC1
139	Cep55	2.16733e-22	0.568591	0.211	0.007	3.02125e-18	2.0371e-36	0.640905	0.207	0.003	2.83972e-32	2.16733e-22	4.0742e-36	10	C10-Xcr1+cDC1
140	Rrm2	2.20337e-36	2.09069	0.421	0.022	3.0715e-32	1.4683e-26	2.24022	0.448	0.036	2.04681e-22	1.4683e-26	4.40674e-36	10	C10-Xcr1+cDC1
141	St3gal5	7.89372e-36	1.28544	0.553	0.042	1.10038e-31	3.38905e-25	0.978507	0.345	0.02	4.72433e-21	3.38905e-25	1.57874e-35	10	C10-Xcr1+cDC1
142	2810417H13Rik	5.91015e-29	2.68105	0.474	0.042	8.23874e-25	9.15264e-36	2.73721	0.414	0.02	1.27588e-31	5.91015e-29	1.83053e-35	10	C10-Xcr1+cDC1
143	Cdca8	4.4156e-23	1.28518	0.316	0.022	6.15535e-19	1.36975e-35	1.64079	0.345	0.013	1.90942e-31	4.4156e-23	2.73949e-35	10	C10-Xcr1+cDC1
144	Kif23	3.82214e-13	0.838793	0.211	0.018	5.32806e-09	4.00891e-34	1.22947	0.31	0.01	5.58842e-30	3.82214e-13	8.01781e-34	10	C10-Xcr1+cDC1
145	Pbk	4.16802e-14	0.400764	0.132	0.005	5.81022e-10	4.36726e-34	0.77628	0.241	0.005	6.08796e-30	4.16802e-14	8.73452e-34	10	C10-Xcr1+cDC1
146	Shcbp1	1.96577e-33	0.868097	0.237	0.004	2.74028e-29	2.59189e-14	0.267714	0.103	0.003	3.61309e-10	2.59189e-14	3.93153e-33	10	C10-Xcr1+cDC1
147	Aspm	9.68552e-31	0.707468	0.158	0	1.35016e-26	6.60558e-33	0.736443	0.172	0.002	9.20817e-29	9.68552e-31	1.32112e-32	10	C10-Xcr1+cDC1
148	Aurkb	7.97585e-29	0.899076	0.263	0.008	1.11183e-24	1.37342e-31	0.912754	0.241	0.006	1.91454e-27	7.97585e-29	2.74683e-31	10	C10-Xcr1+cDC1
149	Ska1	4.41548e-31	0.875274	0.184	0.001	6.15517e-27	9.02701e-30	0.350204	0.138	0.001	1.25836e-25	9.02701e-30	8.83095e-31	10	C10-Xcr1+cDC1
150	Wdfy4	4.16612e-30	1.61885	0.5	0.044	5.80758e-26	1.80891e-26	1.7046	0.448	0.036	2.52161e-22	1.80891e-26	8.33225e-30	10	C10-Xcr1+cDC1
151	Plk1	7.06806e-06	0.497725	0.105	0.012	0.0985288	9.02701e-30	0.318907	0.138	0.001	1.25836e-25	7.06806e-06	1.8054e-29	10	C10-Xcr1+cDC1
152	Cxx1c	9.41263e-26	0.775871	0.316	0.017	1.31212e-21	9.89063e-30	0.895573	0.276	0.009	1.37875e-25	9.41263e-26	1.97813e-29	10	C10-Xcr1+cDC1
153	Hist1h1b	4.41156e-29	1.73883	0.316	0.014	6.14971e-25	5.61067e-21	1.34687	0.241	0.012	7.82128e-17	5.61067e-21	8.82311e-29	10	C10-Xcr1+cDC1
154	Flt3	3.00685e-15	1.08199	0.447	0.072	4.19155e-11	4.47388e-29	1.15346	0.414	0.025	6.23658e-25	3.00685e-15	8.94775e-29	10	C10-Xcr1+cDC1
155	Cdca5	1.85101e-16	0.558418	0.158	0.006	2.5803e-12	8.80374e-29	0.382711	0.172	0.003	1.22724e-24	1.85101e-16	1.76075e-28	10	C10-Xcr1+cDC1
156	Ckap2	3.1554e-22	0.622219	0.184	0.005	4.39862e-18	9.59539e-29	0.605407	0.172	0.003	1.3376e-24	3.1554e-22	1.91908e-28	10	C10-Xcr1+cDC1
157	Shtn1	9.0132e-12	0.882914	0.395	0.075	1.25644e-07	9.98139e-29	0.983043	0.414	0.025	1.39141e-24	9.0132e-12	1.99628e-28	10	C10-Xcr1+cDC1
158	Cit	1.11899e-28	0.863526	0.263	0.008	1.55987e-24	5.42953e-19	0.622744	0.172	0.006	7.56876e-15	5.42953e-19	2.23798e-28	10	C10-Xcr1+cDC1
159	Rab7b	2.08372e-28	1.56182	0.553	0.06	2.90471e-24	3.1153e-28	1.62395	0.414	0.027	4.34272e-24	3.1153e-28	4.16744e-28	10	C10-Xcr1+cDC1
160	Ankle1	7.38274e-23	0.84245	0.158	0.002	1.02915e-18	2.43783e-28	0.374288	0.103	0	3.39833e-24	7.38274e-23	4.87565e-28	10	C10-Xcr1+cDC1
161	Arhgap11a	2.46964e-28	1.14313	0.395	0.026	3.44268e-24	1.37038e-15	0.582384	0.241	0.017	1.91032e-11	1.37038e-15	4.93928e-28	10	C10-Xcr1+cDC1
162	Bub1	1.51131e-27	0.65626	0.184	0.002	2.10676e-23	3.8174e-17	0.354525	0.103	0.002	5.32145e-13	3.8174e-17	3.02261e-27	10	C10-Xcr1+cDC1
163	A530099J19Rik	3.22364e-26	0.33762	0.158	0.001	4.49376e-22	2.57775e-21	0.289918	0.103	0.001	3.59339e-17	2.57775e-21	6.44729e-26	10	C10-Xcr1+cDC1
164	Tnni2	1.01429e-11	0.756844	0.316	0.048	1.41391e-07	1.44819e-25	1.33129	0.345	0.02	2.01878e-21	1.01429e-11	2.89638e-25	10	C10-Xcr1+cDC1
165	Mxd3	7.1649e-19	0.959589	0.184	0.007	9.98787e-15	2.01612e-25	0.4944	0.172	0.003	2.81048e-21	7.1649e-19	4.03225e-25	10	C10-Xcr1+cDC1
166	Aunip	9.04462e-17	0.332384	0.105	0.001	1.26082e-12	8.98321e-25	0.325896	0.138	0.002	1.25226e-20	9.04462e-17	1.79664e-24	10	C10-Xcr1+cDC1
167	Cadm1	3.16869e-13	1.03027	0.316	0.043	4.41716e-09	1.22783e-23	1.09263	0.379	0.027	1.7116e-19	3.16869e-13	2.45566e-23	10	C10-Xcr1+cDC1
168	Rad51	3.49313e-23	0.856346	0.237	0.01	4.86942e-19	1.42272e-17	0.711747	0.172	0.007	1.98327e-13	1.42272e-17	6.98625e-23	10	C10-Xcr1+cDC1
169	Kif22	2.07345e-16	0.68631	0.158	0.006	2.89039e-12	7.49702e-23	0.408137	0.172	0.004	1.04508e-18	2.07345e-16	1.4994e-22	10	C10-Xcr1+cDC1
170	Anpep	9.74273e-23	0.627508	0.289	0.017	1.35814e-18	2.98114e-09	0.397222	0.138	0.01	4.15571e-05	2.98114e-09	1.94855e-22	10	C10-Xcr1+cDC1
171	Naaa	1.73336e-15	2.91132	0.632	0.197	2.4163e-11	7.03292e-22	2.59158	0.621	0.098	9.80389e-18	1.73336e-15	1.40658e-21	10	C10-Xcr1+cDC1
172	Batf3	9.16242e-22	1.19799	0.474	0.059	1.27724e-17	2.7173e-13	1.04994	0.345	0.044	3.78791e-09	2.7173e-13	1.83248e-21	10	C10-Xcr1+cDC1
173	Bub1b	1.81624e-05	0.410616	0.105	0.013	0.253184	1.52103e-21	0.592266	0.207	0.008	2.12032e-17	1.81624e-05	3.04206e-21	10	C10-Xcr1+cDC1
174	Cdkn3	2.50522e-18	0.461517	0.132	0.002	3.49228e-14	2.44728e-21	0.484944	0.103	0.001	3.4115e-17	2.50522e-18	4.89455e-21	10	C10-Xcr1+cDC1
175	Ncaph	4.04944e-14	0.400863	0.132	0.005	5.64492e-10	2.4618e-21	0.340614	0.138	0.003	3.43174e-17	4.04944e-14	4.92359e-21	10	C10-Xcr1+cDC1
176	Hist1h2ab	5.46917e-21	0.344271	0.105	0	7.62403e-17	2.57775e-21	0.308297	0.103	0.001	3.59339e-17	5.46917e-21	5.15551e-21	10	C10-Xcr1+cDC1
177	Fgd2	1.56715e-15	1.29554	0.5	0.094	2.18461e-11	2.89224e-21	1.15497	0.448	0.044	4.03178e-17	1.56715e-15	5.78447e-21	10	C10-Xcr1+cDC1
178	Cks1b	2.58618e-11	1.50566	0.421	0.091	3.60513e-07	4.48519e-21	1.93668	0.483	0.055	6.25235e-17	2.58618e-11	8.97038e-21	10	C10-Xcr1+cDC1
179	Clspn	7.18262e-21	0.754089	0.211	0.008	1.00126e-16	3.3477e-09	0.434883	0.138	0.01	4.66669e-05	3.3477e-09	1.43652e-20	10	C10-Xcr1+cDC1
180	Fbxo5	5.5116e-15	0.870518	0.184	0.011	7.68317e-11	8.42814e-21	0.654817	0.172	0.005	1.17488e-16	5.5116e-15	1.68563e-20	10	C10-Xcr1+cDC1
181	Ndc80	8.47786e-21	0.613433	0.211	0.008	1.18181e-16	2.67956e-12	0.671859	0.103	0.003	3.7353e-08	2.67956e-12	1.69557e-20	10	C10-Xcr1+cDC1
182	Tacc3	9.55289e-21	0.767528	0.263	0.016	1.33167e-16	2.48016e-11	0.385149	0.138	0.008	3.45734e-07	2.48016e-11	1.91058e-20	10	C10-Xcr1+cDC1
183	Asf1b	1.40632e-11	1.0406	0.263	0.035	1.96041e-07	2.08257e-20	0.753892	0.276	0.016	2.90311e-16	1.40632e-11	4.16515e-20	10	C10-Xcr1+cDC1
184	Tyms	9.67369e-14	0.943413	0.316	0.041	1.34851e-09	1.05909e-19	1.04562	0.379	0.034	1.47637e-15	9.67369e-14	2.11817e-19	10	C10-Xcr1+cDC1
185	Ncapd2	1.13403e-19	0.858341	0.263	0.017	1.58083e-15	0.000130343	0.383756	0.103	0.014	1	0.000130343	2.26805e-19	10	C10-Xcr1+cDC1
186	Spc25	5.19636e-18	0.993049	0.263	0.019	7.24372e-14	2.267e-19	1.04257	0.276	0.018	3.1602e-15	5.19636e-18	4.534e-19	10	C10-Xcr1+cDC1
187	Slc8b1	2.73119e-19	0.98973	0.421	0.049	3.80727e-15	2.85616e-08	0.511739	0.241	0.035	0.000398149	2.85616e-08	5.46237e-19	10	C10-Xcr1+cDC1
188	Tspan33	3.00864e-19	0.338371	0.211	0.01	4.19404e-15	0.00011771	0.255611	0.138	0.023	1	0.00011771	6.01728e-19	10	C10-Xcr1+cDC1
189	Aurka	8.11871e-19	0.954674	0.263	0.018	1.13175e-14	2.9027e-07	0.421347	0.103	0.008	0.00404636	2.9027e-07	1.62374e-18	10	C10-Xcr1+cDC1
190	Cbfa2t3	9.37111e-14	0.981759	0.5	0.099	1.30633e-09	1.91473e-18	1.26606	0.552	0.079	2.66913e-14	9.37111e-14	3.82946e-18	10	C10-Xcr1+cDC1
191	Spdl1	2.50522e-18	0.515251	0.132	0.002	3.49228e-14	2.67956e-12	0.4417	0.103	0.003	3.7353e-08	2.67956e-12	5.01044e-18	10	C10-Xcr1+cDC1
192	Cdk14	3.50833e-18	0.523176	0.237	0.014	4.89061e-14	1.00427e-11	0.392813	0.172	0.012	1.39996e-07	1.00427e-11	7.01666e-18	10	C10-Xcr1+cDC1
193	Ckb	7.21101e-07	1.34951	0.632	0.312	0.0100521	3.93085e-18	2.35327	0.69	0.147	5.47961e-14	7.21101e-07	7.8617e-18	10	C10-Xcr1+cDC1
194	Kif15	4.70719e-18	0.497609	0.158	0.005	6.56183e-14	2.59189e-14	0.322025	0.103	0.003	3.61309e-10	2.59189e-14	9.41439e-18	10	C10-Xcr1+cDC1
195	Dlgap5	6.89608e-15	0.656056	0.184	0.011	9.61314e-11	7.1664e-18	0.911817	0.207	0.01	9.98997e-14	6.89608e-15	1.43328e-17	10	C10-Xcr1+cDC1
196	Apitd1	1.11551e-11	0.340608	0.158	0.011	1.55502e-07	9.83754e-18	0.658058	0.241	0.014	1.37135e-13	1.11551e-11	1.96751e-17	10	C10-Xcr1+cDC1
197	Pdia5	7.21151e-15	0.508688	0.184	0.011	1.00528e-10	1.75247e-17	0.380269	0.172	0.007	2.44294e-13	7.21151e-15	3.50493e-17	10	C10-Xcr1+cDC1
198	Hist1h2ae	2.81899e-17	1.60994	0.289	0.026	3.92967e-13	1.71231e-16	1.60047	0.345	0.035	2.38696e-12	1.71231e-16	5.63798e-17	10	C10-Xcr1+cDC1
199	Ccnd1	0.000294869	0.548223	0.342	0.129	1	3.0459e-17	1.23618	0.483	0.064	4.24598e-13	0.000294869	6.0918e-17	10	C10-Xcr1+cDC1
200	Kctd14	1.75591e-05	0.535063	0.158	0.029	0.244774	3.86234e-17	0.619644	0.241	0.015	5.38411e-13	1.75591e-05	7.72469e-17	10	C10-Xcr1+cDC1
201	Ly6g5b	3.60587e-27	1.88084	0.5	0.043	5.02659e-23	6.28641e-92	2.02147	0.469	0.004	8.76325e-88	3.60587e-27	1.25728e-91	11	C11-Il17a+T17
202	Cd163l1	8.09135e-43	2.93766	0.433	0.014	1.12793e-38	2.10732e-69	2.61307	0.375	0.004	2.9376e-65	8.09135e-43	4.21463e-69	11	C11-Il17a+T18
203	Il17a	1.83055e-49	3.4762	0.467	0.013	2.55178e-45	1.10267e-36	1.15941	0.219	0.003	1.53712e-32	1.10267e-36	3.66109e-49	11	C11-Il17a+T19
204	Acsbg1	4.90492e-08	1.96633	0.233	0.034	0.000683746	1.09287e-47	2.43701	0.469	0.02	1.52346e-43	4.90492e-08	2.18574e-47	11	C11-Il17a+T20
205	Actn2	6.97982e-42	2.22027	0.633	0.04	9.72987e-38	1.1626e-46	2.57877	0.594	0.037	1.62066e-42	6.97982e-42	2.3252e-46	11	C11-Il17a+T21
206	Fam83a	4.57324e-29	0.766677	0.2	0.002	6.3751e-25	6.53798e-42	1.12325	0.156	0	9.11394e-38	4.57324e-29	1.3076e-41	11	C11-Il17a+T22
207	Blk	3.5022e-41	2.06773	0.4	0.012	4.88206e-37	5.47913e-31	1.80152	0.406	0.026	7.63791e-27	5.47913e-31	7.0044e-41	11	C11-Il17a+T23
208	Rorc	1.29749e-37	1.69879	0.4	0.014	1.80869e-33	1.90657e-23	1.21846	0.219	0.009	2.65775e-19	1.90657e-23	2.59497e-37	11	C11-Il17a+T24
209	Cryba4	4.50917e-18	1.02695	0.167	0.005	6.28578e-14	9.2369e-35	1.48838	0.281	0.009	1.28762e-30	4.50917e-18	1.84738e-34	11	C11-Il17a+T25
210	Nxnl2	3.22627e-33	0.992158	0.2	0.001	4.49743e-29	1.98636e-19	0.710909	0.125	0.003	2.76898e-15	1.98636e-19	6.45255e-33	11	C11-Il17a+T26
211	Serpinb1a	5.02292e-32	2.45415	0.733	0.086	7.00195e-28	2.26896e-22	2.12584	0.625	0.099	3.16293e-18	2.26896e-22	1.00458e-31	11	C11-Il17a+T27
212	Ppp1r14c	3.83604e-23	1.27475	0.2	0.005	5.34745e-19	5.8905e-31	1.14399	0.219	0.005	8.21136e-27	3.83604e-23	1.1781e-30	11	C11-Il17a+T28
213	1700012B07Rik	3.5365e-27	0.818981	0.167	0.001	4.92989e-23	6.62236e-30	0.757191	0.156	0.002	9.23157e-26	3.5365e-27	1.32447e-29	11	C11-Il17a+T29
214	Zbtb16	0.00803721	0.622489	0.167	0.054	1	2.18438e-26	1.5968	0.344	0.021	3.04503e-22	0.00803721	4.36876e-26	11	C11-Il17a+T30
215	Cpe	5.09941e-08	0.898587	0.167	0.018	0.000710857	2.75256e-22	1.23687	0.219	0.009	3.83707e-18	5.09941e-08	5.50512e-22	11	C11-Il17a+T31
216	Adam8	0.000215021	0.760173	0.2	0.05	1	4.4439e-22	1.41449	0.344	0.027	6.19479e-18	0.000215021	8.8878e-22	11	C11-Il17a+T32
217	Tmem176a	1.93184e-20	2.37641	0.967	0.344	2.69298e-16	1.85104e-13	1.99316	0.812	0.307	2.58034e-09	1.85104e-13	3.86368e-20	11	C11-Il17a+T33
218	Ltb4r1	1.1769e-15	1.93949	0.567	0.111	1.6406e-11	2.41937e-20	1.86135	0.5	0.069	3.3726e-16	1.1769e-15	4.83874e-20	11	C11-Il17a+T34
219	Itgae	0.0470905	0.463692	0.1	0.033	1	2.46759e-20	1.42597	0.312	0.024	3.43983e-16	0.0470905	4.93519e-20	11	C11-Il17a+T35
220	1500009L16Rik	7.44133e-08	0.799566	0.2	0.026	0.00103732	1.91713e-18	1.1394	0.188	0.009	2.67248e-14	7.44133e-08	3.83426e-18	11	C11-Il17a+T36
221	S100a4	6.26384e-09	1.61717	0.867	0.54	8.7318e-05	2.76222e-17	2.49567	0.906	0.366	3.85054e-13	6.26384e-09	5.52445e-17	11	C11-Il17a+T37
222	Cxcr6	3.96333e-15	1.86012	1	0.478	5.52488e-11	1.25502e-16	2.28731	0.812	0.244	1.7495e-12	3.96333e-15	2.51005e-16	11	C11-Il17a+T38
223	Prelid2	1.71994e-16	1.09395	0.267	0.019	2.39759e-12	1.75085e-11	0.900908	0.188	0.016	2.44069e-07	1.75085e-11	3.43988e-16	11	C11-Il17a+T39
224	Rora	4.15319e-11	1.55095	0.7	0.23	5.78955e-07	2.42441e-16	1.92537	0.594	0.118	3.37963e-12	4.15319e-11	4.84882e-16	11	C11-Il17a+T40
225	St6galnac3	2.20538e-06	0.811305	0.2	0.033	0.030743	2.75043e-14	1.16764	0.25	0.023	3.8341e-10	2.20538e-06	5.50086e-14	11	C11-Il17a+T41
226	Tmem176b	3.23137e-14	1.91439	0.9	0.348	4.50453e-10	6.59492e-08	1.41192	0.719	0.346	0.000919332	6.59492e-08	6.46274e-14	11	C11-Il17a+T42
227	S100a6	3.62937e-05	0.816351	1	0.967	0.505934	3.288e-14	1.75058	1	0.848	4.58348e-10	3.62937e-05	6.57601e-14	11	C11-Il17a+T43
228	Znrf1	7.1208e-14	1.62313	0.567	0.124	9.92639e-10	0.000805472	1.09173	0.312	0.122	1	0.000805472	1.42416e-13	11	C11-Il17a+T44
229	Capg	8.34403e-14	1.97269	0.833	0.302	1.16316e-09	2.10077e-12	1.92043	0.719	0.261	2.92847e-08	2.10077e-12	1.66881e-13	11	C11-Il17a+T45
230	Ramp1	1.05066e-13	2.06893	0.767	0.263	1.46462e-09	4.82879e-08	1.71644	0.531	0.195	0.000673133	4.82879e-08	2.10132e-13	11	C11-Il17a+T46
231	Icos	1.00522e-12	2.12996	0.767	0.272	1.40128e-08	6.08177e-12	2.02409	0.625	0.191	8.47799e-08	6.08177e-12	2.01045e-12	11	C11-Il17a+T47
232	Crmp1	4.03179e-07	0.764913	0.167	0.02	0.00562032	1.44454e-12	0.999208	0.188	0.014	2.01369e-08	4.03179e-07	2.88908e-12	11	C11-Il17a+T48
233	Il18r1	1.72293e-05	1.33331	0.433	0.153	0.240176	2.36614e-12	1.50387	0.531	0.124	3.29839e-08	1.72293e-05	4.73227e-12	11	C11-Il17a+T49
234	Il12rb1	1.23389e-05	0.576174	0.167	0.026	0.172004	4.62842e-12	0.973258	0.188	0.015	6.45202e-08	1.23389e-05	9.25684e-12	11	C11-Il17a+T50
235	S100a10	5.41192e-12	1.29512	1	0.909	7.54421e-08	2.6689e-10	1.84783	0.969	0.818	3.72044e-06	2.6689e-10	1.08238e-11	11	C11-Il17a+T51
236	Tnfrsf25	1.47091e-09	1.18579	0.3	0.047	2.05045e-05	7.12702e-12	1.09419	0.25	0.028	9.93507e-08	1.47091e-09	1.4254e-11	11	C11-Il17a+T52
237	Cd3g	1.51687e-10	1.26634	1	0.69	2.11452e-06	1.17332e-11	1.53969	0.875	0.456	1.63561e-07	1.51687e-10	2.34664e-11	11	C11-Il17a+T53
238	F2r	5.29164e-11	1.55102	0.5	0.116	7.37655e-07	2.09747e-05	0.947028	0.25	0.061	0.292387	2.09747e-05	1.05833e-10	11	C11-Il17a+T54
239	Ero1l	5.00647e-08	1.06448	0.333	0.07	0.000697902	5.3071e-11	1.43453	0.375	0.07	7.3981e-07	5.00647e-08	1.06142e-10	11	C11-Il17a+T55
240	Maf	3.3932e-08	1.14734	0.433	0.11	0.000473012	6.01001e-11	1.34694	0.406	0.08	8.37795e-07	3.3932e-08	1.202e-10	11	C11-Il17a+T56
241	Kcnk1	0.0259811	0.423624	0.133	0.046	1	9.22092e-11	1.50363	0.25	0.032	1.2854e-06	0.0259811	1.84418e-10	11	C11-Il17a+T57
242	Ltb	1.63838e-09	1.38994	1	0.702	2.28391e-05	1.30696e-10	1.62538	0.938	0.552	1.8219e-06	1.63838e-09	2.61391e-10	11	C11-Il17a+T58
243	2024-09-08	0.00241332	0.395119	0.1	0.019	1	3.11185e-10	0.744039	0.156	0.013	4.33791e-06	0.00241332	6.22369e-10	11	C11-Il17a+T59
244	Cd82	4.37837e-10	1.57076	0.9	0.522	6.10345e-06	2.03135e-07	1.30322	0.688	0.342	0.0028317	2.03135e-07	8.75674e-10	11	C11-Il17a+T60
245	Lgals1	3.28229e-08	1.48487	0.967	0.827	0.000457551	5.74632e-10	1.93305	0.969	0.739	8.01037e-06	3.28229e-08	1.14926e-09	11	C11-Il17a+T61
246	Aqp3	1.60347e-07	1.54349	0.433	0.13	0.00223524	7.53451e-10	1.49486	0.375	0.081	1.05031e-05	1.60347e-07	1.5069e-09	11	C11-Il17a+T62
247	Cd3e	0.0850872	0.408011	0.467	0.333	1	8.46517e-10	1.38932	0.75	0.307	1.18004e-05	0.0850872	1.69303e-09	11	C11-Il17a+T63
248	Myo1e	2.27103e-09	0.84888	0.2	0.021	3.16582e-05	0.00275409	0.505522	0.125	0.03	1	0.00275409	4.54207e-09	11	C11-Il17a+T64
249	Pxdc1	8.0791e-08	1.4663	0.233	0.037	0.00112623	2.50294e-09	1.78595	0.25	0.038	3.48909e-05	8.0791e-08	5.00587e-09	11	C11-Il17a+T65
250	S100a11	2.48649e-08	0.94187	1	0.849	0.000346617	6.19582e-09	1.20572	0.875	0.711	8.63697e-05	2.48649e-08	1.23916e-08	11	C11-Il17a+T66
251	Emb	0.00247915	0.783941	0.667	0.51	1	6.7792e-09	1.36202	0.812	0.434	9.4502e-05	0.00247915	1.35584e-08	11	C11-Il17a+T67
252	Sec11c	8.01862e-09	1.10766	0.867	0.512	0.00011178	0.552249	-0.284013	0.562	0.489	1	0.552249	1.60372e-08	11	C11-Il17a+T68
253	Tspo	0.00676801	0.534765	0.867	0.84	1	1.88474e-08	1.01578	0.938	0.729	0.000262732	0.00676801	3.76948e-08	11	C11-Il17a+T69
254	Ikzf3	0.000881162	0.790385	0.367	0.153	1	1.92597e-08	1.28427	0.5	0.147	0.00026848	0.000881162	3.85194e-08	11	C11-Il17a+T70
255	Itm2b	2.19193e-08	0.961374	1	0.962	0.000305555	5.96491e-05	0.679516	1	0.916	0.831508	5.96491e-05	4.38386e-08	11	C11-Il17a+T71
256	Lat	5.67791e-08	1.05101	0.933	0.598	0.000791501	7.00233e-08	1.2195	0.812	0.445	0.000976125	7.00233e-08	1.13558e-07	11	C11-Il17a+T72
257	Rgcc	1.40029e-07	1.46589	0.6	0.247	0.001952	6.51099e-08	1.38512	0.688	0.323	0.000907632	1.40029e-07	1.3022e-07	11	C11-Il17a+T73
258	Il27ra	0.0602084	0.752445	0.2	0.102	1	6.83847e-08	1.24353	0.281	0.055	0.000953283	0.0602084	1.36769e-07	11	C11-Il17a+T74
259	St3gal6	0.187252	0.850456	0.233	0.167	1	8.23663e-08	1.57971	0.438	0.126	0.00114819	0.187252	1.64733e-07	11	C11-Il17a+T75
260	Ptprcap	0.00519171	0.541672	0.8	0.742	1	9.76589e-08	1.07415	0.938	0.663	0.00136136	0.00519171	1.95318e-07	11	C11-Il17a+T76
261	Clnk	0.000393911	0.362865	0.1	0.014	1	1.1064e-07	0.785311	0.156	0.018	0.00154232	0.000393911	2.2128e-07	11	C11-Il17a+T77
262	Avpi1	1.47631e-05	1.35002	0.367	0.125	0.205797	1.58454e-07	1.76986	0.375	0.106	0.00220885	1.47631e-05	3.16908e-07	11	C11-Il17a+T78
263	Oaz1	3.77815e-05	0.471013	1	0.982	0.526674	1.69989e-07	0.746545	1	0.951	0.00236965	3.77815e-05	3.39979e-07	11	C11-Il17a+T79
264	Krt83	1.71465e-07	1.36094	0.367	0.092	0.00239022	0.000201962	0.951397	0.219	0.06	1	0.000201962	3.4293e-07	11	C11-Il17a+T80
265	Bcl2a1a	0.0984918	0.316043	0.133	0.06	1	2.19296e-07	1.09622	0.188	0.027	0.00305698	0.0984918	4.38591e-07	11	C11-Il17a+T81
266	Junb	2.5066e-07	1.00359	1	0.968	0.0034942	0.00231851	0.792613	0.969	0.957	1	0.00231851	5.0132e-07	11	C11-Il17a+T82
267	Gbp6	0.284644	0.314234	0.1	0.056	1	3.22772e-07	0.911221	0.156	0.02	0.00449945	0.284644	6.45545e-07	11	C11-Il17a+T83
268	Ccl5	4.7854e-05	-2.18341	1	0.998	0.667085	4.07075e-07	-2.18772	1	0.986	0.00567463	4.7854e-05	8.14151e-07	11	C11-Il17a+T84
269	Ccr6	8.53278e-05	0.438474	0.1	0.012	1	4.96358e-07	1.28317	0.156	0.02	0.00691923	8.53278e-05	9.92715e-07	11	C11-Il17a+T85
270	Fam102a	0.246982	0.352493	0.167	0.105	1	5.98077e-07	1.01152	0.312	0.073	0.0083372	0.246982	1.19615e-06	11	C11-Il17a+T86
271	Bcl2a1b	6.19054e-07	1.17094	0.8	0.457	0.00862962	2.0452e-06	1.37769	0.594	0.275	0.0285101	2.0452e-06	1.23811e-06	11	C11-Il17a+T87
272	Ms4a4b	9.27002e-07	-1.83459	0.333	0.767	0.0129224	8.92485e-05	-1.46025	0.438	0.733	1	8.92485e-05	1.854e-06	11	C11-Il17a+T88
273	Slc16a6	9.65171e-07	1.13676	0.4	0.114	0.0134545	8.66023e-06	0.937668	0.344	0.102	0.120724	8.66023e-06	1.93034e-06	11	C11-Il17a+T89
274	Stk24	1.16057e-06	1.19118	0.667	0.333	0.0161784	1.68057e-06	1.04358	0.656	0.319	0.0234271	1.68057e-06	2.32114e-06	11	C11-Il17a+T90
275	Dusp2	1.40025e-06	-1.94537	0.1	0.585	0.0195194	0.000566505	-1.40564	0.156	0.473	1	0.000566505	2.80049e-06	11	C11-Il17a+T91
276	Gypc	1.44034e-06	0.657981	0.133	0.014	0.0200783	3.97305e-05	0.618674	0.125	0.019	0.553844	3.97305e-05	2.88068e-06	11	C11-Il17a+T92
277	Fcer1g	1.74554e-06	-2.56319	0.3	0.675	0.0243329	5.12078e-06	-1.98011	0.375	0.682	0.0713837	5.12078e-06	3.49109e-06	11	C11-Il17a+T93
278	Akirin1	0.000947451	0.744889	0.533	0.308	1	2.08203e-06	1.16691	0.594	0.274	0.0290235	0.000947451	4.16405e-06	11	C11-Il17a+T94
279	Smpdl3a	0.00772485	0.822383	0.533	0.373	1	2.41232e-06	1.24898	0.625	0.298	0.0336277	0.00772485	4.82463e-06	11	C11-Il17a+T95
280	Tppp3	0.952266	0.349906	0.1	0.101	1	2.77644e-06	1.57918	0.25	0.056	0.0387036	0.952266	5.55288e-06	11	C11-Il17a+T96
281	Bcl2a1d	0.000646835	0.961873	0.5	0.265	1	3.33992e-06	1.40911	0.375	0.118	0.0465585	0.000646835	6.67983e-06	11	C11-Il17a+T97
282	Lmna	0.0503351	0.734713	0.2	0.097	1	3.66815e-06	1.46421	0.375	0.12	0.051134	0.0503351	7.33629e-06	11	C11-Il17a+T98
283	Ly6c2	5.49265e-06	-2.12444	0.4	0.717	0.0765675	1.13768e-05	-2.12385	0.281	0.606	0.158593	1.13768e-05	1.09853e-05	11	C11-Il17a+T99
284	2024-09-11	6.09814e-06	1.12736	0.467	0.179	0.0850081	0.0599198	0.759404	0.281	0.172	1	0.0599198	1.21962e-05	11	C11-Il17a+T100
285	Acot9	0.159612	0.542539	0.2	0.13	1	6.27211e-06	1.04077	0.312	0.088	0.0874332	0.159612	1.25442e-05	11	C11-Il17a+T101
286	Ifitm3	8.05248e-06	-2.92927	0.1	0.52	0.112252	0.00390583	-2.30124	0.156	0.407	1	0.00390583	1.61049e-05	11	C11-Il17a+T102
287	Sepp1	8.98748e-05	1.18489	0.6	0.315	1	9.09268e-06	1.35027	0.562	0.307	0.126752	8.98748e-05	1.81853e-05	11	C11-Il17a+T103
288	Elk3	9.53509e-06	0.871119	0.367	0.11	0.132919	0.0427253	0.507239	0.188	0.087	1	0.0427253	1.90701e-05	11	C11-Il17a+T104
289	Mrpl40	0.0764399	-0.44874	0.067	0.199	1	1.05741e-05	1.03123	0.375	0.125	0.147403	0.0764399	2.11481e-05	11	C11-Il17a+T105
290	Pdcd1	1.12985e-05	1.1028	0.367	0.112	0.157501	0.000330019	1.24483	0.25	0.078	1	0.000330019	2.25968e-05	11	C11-Il17a+T106
291	Bcl11b	0.0453973	0.658044	0.5	0.392	1	1.15453e-05	0.84774	0.688	0.33	0.160942	0.0453973	2.30905e-05	11	C11-Il17a+T107
292	Ikzf2	0.00816683	0.546296	0.2	0.072	1	1.19012e-05	0.783615	0.25	0.059	0.165903	0.00816683	2.38023e-05	11	C11-Il17a+T108
293	Klrd1	0.000261679	-1.54328	0.133	0.469	1	1.24353e-05	-2.15647	0.062	0.466	0.173348	0.000261679	2.48705e-05	11	C11-Il17a+T109
294	Ifi27l2a	5.90369e-05	-1.80593	0.3	0.654	0.822974	1.46163e-05	-2.24415	0.125	0.512	0.203751	5.90369e-05	2.92323e-05	11	C11-Il17a+T110
295	Nkg7	1.52476e-05	-2.18299	0.6	0.818	0.212551	9.84349e-05	-1.46777	0.406	0.75	1	9.84349e-05	3.04949e-05	11	C11-Il17a+T111
296	Ly6e	1.59277e-05	0.653456	0.967	0.863	0.222032	0.00123488	0.524555	0.938	0.77	1	0.00123488	3.18551e-05	11	C11-Il17a+T112
297	Smox	1.61115e-05	1.1852	0.267	0.067	0.224595	0.00147327	0.733449	0.156	0.042	1	0.00147327	3.22228e-05	11	C11-Il17a+T113
298	Ccr2	8.85564e-05	0.675568	0.767	0.4	1	1.89093e-05	1.00047	0.594	0.262	0.263595	8.85564e-05	3.78182e-05	11	C11-Il17a+T114
299	Calm3	0.332428	0.278926	0.467	0.425	1	1.95404e-05	1.16474	0.594	0.318	0.272394	0.332428	3.90805e-05	11	C11-Il17a+T115
300	Timm23	2.62805e-05	0.984621	0.7	0.434	0.366351	0.327846	0.395842	0.375	0.337	1	0.327846	5.25604e-05	11	C11-Il17a+T116
301	Siglech	1.12037e-131	3.91957	1	0.014	1.56179e-127	3.98068e-176	4.12789	1	0.011	5.54906e-172	1.12037e-131	7.96135e-176	12	C12-Siglech+pDC
302	Atp2a1	1.18078e-85	1.35674	0.52	0.002	1.64601e-81	1.52882e-172	2.17256	0.76	0.003	2.13117e-168	1.18078e-85	3.05764e-172	12	C12-Siglech+pDC
303	Klk1	1.9657e-28	2.57101	0.44	0.025	2.74019e-24	1.33466e-140	3.01024	0.76	0.007	1.86051e-136	1.9657e-28	2.66931e-140	12	C12-Siglech+pDC
304	Cd300c	1.46407e-90	1.84082	0.6	0.005	2.04091e-86	1.58411e-134	2.08412	0.64	0.003	2.20825e-130	1.46407e-90	3.16822e-134	12	C12-Siglech+pDC
305	Cox6a2	4.98364e-105	3.92581	0.88	0.016	6.94719e-101	8.97716e-117	4.33798	0.92	0.022	1.25142e-112	4.98364e-105	1.79543e-116	12	C12-Siglech+pDC
306	Ccr9	1.15437e-105	2.8535	0.84	0.013	1.60919e-101	3.4421e-92	2.97679	0.72	0.016	4.79828e-88	3.4421e-92	2.30873e-105	12	C12-Siglech+pDC
307	Cd209d	7.62266e-45	2.41747	0.64	0.032	1.0626e-40	8.51232e-104	3.17572	0.64	0.008	1.18662e-99	7.62266e-45	1.70246e-103	12	C12-Siglech+pDC
308	Lefty1	1.88807e-98	1.89289	0.8	0.013	2.63197e-94	2.7933e-68	1.4589	0.48	0.008	3.89386e-64	2.7933e-68	3.77614e-98	12	C12-Siglech+pDC
309	Dntt	4.34351e-92	1.5051	0.52	0.001	6.05485e-88	9.79065e-88	1.48716	0.4	0.002	1.36482e-83	9.79065e-88	8.68701e-92	12	C12-Siglech+pDC
310	Sh3bgr	1.02604e-85	1.41865	0.52	0.002	1.4303e-81	2.39645e-53	1.60977	0.36	0.006	3.34065e-49	2.39645e-53	2.05208e-85	12	C12-Siglech+pDC
311	Pnck	6.63104e-34	0.811712	0.28	0.005	9.24367e-30	8.61648e-78	1.12646	0.36	0.002	1.20114e-73	6.63104e-34	1.7233e-77	12	C12-Siglech+pDC
312	Klra17	3.13282e-40	1.36884	0.48	0.018	4.36716e-36	1.90028e-77	1.23132	0.36	0.002	2.64898e-73	3.13282e-40	3.80055e-77	12	C12-Siglech+pDC
313	Pacsin1	3.58915e-75	2.2782	0.84	0.027	5.00328e-71	3.15798e-75	2.15409	0.84	0.032	4.40222e-71	3.58915e-75	6.31596e-75	12	C12-Siglech+pDC
314	Cdh5	2.53151e-57	1.12835	0.44	0.006	3.52892e-53	6.94651e-70	1.35407	0.4	0.004	9.68343e-66	2.53151e-57	1.3893e-69	12	C12-Siglech+pDC
315	Klk1b27	1.32082e-40	1.24265	0.32	0.005	1.84122e-36	9.07994e-70	1.4792	0.4	0.004	1.26574e-65	1.32082e-40	1.81599e-69	12	C12-Siglech+pDC
316	Pdzd4	3.32847e-68	1.02273	0.48	0.005	4.63988e-64	2.54475e-29	0.847527	0.24	0.006	3.54738e-25	2.54475e-29	6.65694e-68	12	C12-Siglech+pDC
317	Bcl11a	2.10701e-58	2.5838	0.88	0.049	2.93717e-54	3.37948e-68	2.04183	0.84	0.038	4.71099e-64	2.10701e-58	6.75895e-68	12	C12-Siglech+pDC
318	Upb1	6.25379e-67	2.09389	0.8	0.029	8.71779e-63	3.0807e-43	2.25784	0.72	0.051	4.2945e-39	3.0807e-43	1.25076e-66	12	C12-Siglech+pDC
319	Nrxn2	1.06227e-39	0.664342	0.24	0.001	1.4808e-35	7.70252e-64	0.800765	0.24	0	1.07373e-59	1.06227e-39	1.5405e-63	12	C12-Siglech+pDC
320	Havcr1	2.16697e-32	0.526329	0.2	0.001	3.02075e-28	7.70252e-64	1.14622	0.24	0	1.07373e-59	2.16697e-32	1.5405e-63	12	C12-Siglech+pDC
321	Smim5	3.14365e-61	2.74771	0.88	0.047	4.38225e-57	1.20613e-55	2.92544	0.88	0.063	1.68135e-51	1.20613e-55	6.2873e-61	12	C12-Siglech+pDC
322	Spib	1.88904e-60	1.41273	0.52	0.009	2.63332e-56	6.88943e-35	1.49724	0.52	0.03	9.60386e-31	6.88943e-35	3.77807e-60	12	C12-Siglech+pDC
323	Ptprs	4.11943e-10	0.778402	0.32	0.042	5.74249e-06	7.96607e-60	1.45609	0.48	0.011	1.11047e-55	4.11943e-10	1.59321e-59	12	C12-Siglech+pDC
324	Csf2rb2	4.61247e-59	1.61237	0.56	0.013	6.42978e-55	5.88619e-27	1.04688	0.28	0.01	8.20535e-23	5.88619e-27	9.22493e-59	12	C12-Siglech+pDC
325	Tbc1d8	1.69703e-37	1.42289	0.56	0.029	2.36565e-33	6.51466e-58	1.67488	0.56	0.018	9.08143e-54	1.69703e-37	1.30293e-57	12	C12-Siglech+pDC
326	Fads3	1.15904e-57	1.1648	0.48	0.008	1.6157e-53	3.45522e-10	0.985361	0.28	0.036	4.81657e-06	3.45522e-10	2.31808e-57	12	C12-Siglech+pDC
327	Ccdc162	9.85158e-28	0.672864	0.2	0.002	1.37331e-23	1.86015e-53	0.842878	0.2	0	2.59305e-49	9.85158e-28	3.7203e-53	12	C12-Siglech+pDC
328	Spns3	5.72914e-53	1.43656	0.6	0.02	7.98643e-49	1.29825e-36	1.17954	0.48	0.024	1.80976e-32	1.29825e-36	1.14583e-52	12	C12-Siglech+pDC
329	Ccnd1	4.95783e-24	1.98373	0.8	0.119	6.91122e-20	6.68123e-53	2.60453	0.84	0.058	9.31363e-49	4.95783e-24	1.33625e-52	12	C12-Siglech+pDC
330	Clec10a	2.11094e-28	1.65913	0.76	0.082	2.94264e-24	9.37977e-49	2.0559	0.52	0.019	1.30754e-44	2.11094e-28	1.87595e-48	12	C12-Siglech+pDC
331	Rilpl1	3.1613e-30	0.990028	0.36	0.013	4.40685e-26	1.27694e-48	1.42675	0.44	0.013	1.78006e-44	3.1613e-30	2.55389e-48	12	C12-Siglech+pDC
332	Cd209a	1.08559e-06	0.866571	0.44	0.113	0.0151331	1.08038e-45	1.85652	0.6	0.03	1.50605e-41	1.08559e-06	2.16076e-45	12	C12-Siglech+pDC
333	Lair1	1.06275e-33	2.43429	0.96	0.138	1.48148e-29	3.97744e-45	2.49924	0.96	0.092	5.54456e-41	1.06275e-33	7.95489e-45	12	C12-Siglech+pDC
334	Gria3	3.21643e-08	0.328642	0.12	0.007	0.000448371	3.12731e-44	0.945442	0.32	0.006	4.35948e-40	3.21643e-08	6.25463e-44	12	C12-Siglech+pDC
335	P2ry14	5.33778e-44	1.60121	0.52	0.019	7.44087e-40	1.78646e-18	1.04258	0.28	0.017	2.49033e-14	1.78646e-18	1.06756e-43	12	C12-Siglech+pDC
336	Ctsl	1.44109e-33	3.22313	0.96	0.152	2.00888e-29	1.477e-43	3.18022	1	0.121	2.05893e-39	1.44109e-33	2.95399e-43	12	C12-Siglech+pDC
337	Gapt	1.26928e-28	0.980521	0.32	0.011	1.76938e-24	2.34475e-43	1.09149	0.4	0.012	3.26858e-39	1.26928e-28	4.6895e-43	12	C12-Siglech+pDC
338	Runx2	1.733e-28	1.85056	0.84	0.106	2.41581e-24	1.23876e-42	2.39747	0.88	0.082	1.72683e-38	1.733e-28	2.47752e-42	12	C12-Siglech+pDC
339	Pltp	7.40729e-42	2.0362	0.88	0.074	1.03258e-37	5.00912e-42	1.56524	0.52	0.024	6.98272e-38	7.40729e-42	1.00182e-41	12	C12-Siglech+pDC
340	Tex2	7.00025e-41	1.1121	0.44	0.013	9.75835e-37	5.52749e-31	1.22072	0.4	0.019	7.70532e-27	5.52749e-31	1.40005e-40	12	C12-Siglech+pDC
341	Tcf4	1.30506e-40	3.37191	1	0.128	1.81926e-36	2.75433e-28	2.9549	0.92	0.175	3.83954e-24	2.75433e-28	2.61012e-40	12	C12-Siglech+pDC
342	Clec12a	1.58952e-19	1.75827	0.88	0.18	2.21579e-15	1.72114e-40	2.2823	0.96	0.102	2.39927e-36	1.58952e-19	3.44228e-40	12	C12-Siglech+pDC
343	Scimp	5.2041e-27	1.96418	0.8	0.106	7.25451e-23	8.73646e-40	1.8348	0.8	0.066	1.21786e-35	5.2041e-27	1.74729e-39	12	C12-Siglech+pDC
344	Cyb561a3	9.63239e-39	2.187	0.88	0.089	1.34275e-34	1.80466e-33	2.24053	0.8	0.086	2.5157e-29	1.80466e-33	1.92648e-38	12	C12-Siglech+pDC
345	Fbxl13	1.54929e-32	0.699396	0.2	0.001	2.15972e-28	3.00949e-38	0.698427	0.2	0.002	4.19523e-34	1.54929e-32	6.01898e-38	12	C12-Siglech+pDC
346	Pir	4.98177e-38	1.20056	0.36	0.008	6.94459e-34	2.56486e-32	1.26851	0.28	0.008	3.57541e-28	2.56486e-32	9.96355e-38	12	C12-Siglech+pDC
347	Slc41a2	1.6921e-10	0.475635	0.16	0.009	2.35879e-06	1.3784e-36	1.12261	0.36	0.012	1.9215e-32	1.6921e-10	2.75681e-36	12	C12-Siglech+pDC
348	Lag3	1.06308e-34	1.66484	0.64	0.044	1.48193e-30	3.64279e-20	1.219	0.4	0.033	5.07805e-16	3.64279e-20	2.12615e-34	12	C12-Siglech+pDC
349	Fcrla	4.36985e-33	1.79715	0.64	0.047	6.09158e-29	3.70992e-06	1.02979	0.44	0.125	0.0517163	3.70992e-06	8.73971e-33	12	C12-Siglech+pDC
350	Kmo	8.54222e-33	1.22994	0.52	0.031	1.19079e-28	1.29513e-27	1.32927	0.4	0.023	1.80541e-23	1.29513e-27	1.70844e-32	12	C12-Siglech+pDC
351	Lifr	1.93365e-13	1.2293	0.48	0.073	2.69551e-09	3.74796e-32	1.56332	0.52	0.034	5.22466e-28	1.93365e-13	7.49593e-32	12	C12-Siglech+pDC
352	Pld4	3.3701e-22	2.33216	0.96	0.229	4.69792e-18	1.08036e-31	2.69297	1	0.179	1.50602e-27	3.3701e-22	2.16072e-31	12	C12-Siglech+pDC
353	Zc3h12c	1.68889e-10	0.366153	0.12	0.005	2.35432e-06	1.16442e-31	0.845766	0.24	0.005	1.6232e-27	1.68889e-10	2.32884e-31	12	C12-Siglech+pDC
354	Rnase6	1.4578e-31	3.61979	1	0.192	2.03217e-27	2.76742e-30	3.41209	1	0.213	3.85778e-26	2.76742e-30	2.91559e-31	12	C12-Siglech+pDC
355	Atp1b1	1.98987e-30	2.56987	0.96	0.155	2.77387e-26	4.43742e-17	2.02003	0.88	0.228	6.18577e-13	4.43742e-17	3.97973e-30	12	C12-Siglech+pDC
356	Ppfia4	2.44384e-26	1.74035	0.84	0.116	3.40671e-22	2.22814e-30	1.58095	0.56	0.044	3.10603e-26	2.44384e-26	4.45629e-30	12	C12-Siglech+pDC
357	Rell1	3.46178e-30	1.72157	0.84	0.099	4.82572e-26	8.32063e-21	1.82524	0.56	0.067	1.1599e-16	8.32063e-21	6.92356e-30	12	C12-Siglech+pDC
358	Dirc2	1.05559e-28	1.38583	0.48	0.029	1.47149e-24	5.2816e-29	1.50222	0.56	0.045	7.36254e-25	1.05559e-28	1.05632e-28	12	C12-Siglech+pDC
359	Grn	2.02542e-23	2.77795	1	0.267	2.82344e-19	6.5615e-29	3.04213	1	0.212	9.14674e-25	2.02542e-23	1.3123e-28	12	C12-Siglech+pDC
360	Nucb2	7.78152e-25	1.11482	0.44	0.029	1.08474e-20	1.88572e-28	1.32671	0.4	0.022	2.62869e-24	7.78152e-25	3.77143e-28	12	C12-Siglech+pDC
361	Slamf9	4.63853e-16	1.59003	0.68	0.124	6.46611e-12	3.17404e-28	1.40223	0.52	0.039	4.42461e-24	4.63853e-16	6.34808e-28	12	C12-Siglech+pDC
362	Paqr5	1.50072e-27	1.68222	0.72	0.078	2.092e-23	1.70924e-11	1.20233	0.44	0.075	2.38267e-07	1.70924e-11	3.00144e-27	12	C12-Siglech+pDC
363	Gm35498	1.66377e-27	1.23588	0.48	0.031	2.31929e-23	4.51184e-08	0.69591	0.28	0.044	0.00062895	4.51184e-08	3.32753e-27	12	C12-Siglech+pDC
364	Sema4b	1.12496e-07	0.395725	0.16	0.014	0.00156819	5.08693e-27	0.958177	0.28	0.01	7.09118e-23	1.12496e-07	1.01739e-26	12	C12-Siglech+pDC
365	Mpeg1	1.50307e-22	2.28966	0.96	0.222	2.09528e-18	6.25763e-27	2.19227	0.88	0.139	8.72314e-23	1.50307e-22	1.25153e-26	12	C12-Siglech+pDC
366	Cd200	1.78075e-20	1.24008	0.52	0.053	2.48237e-16	9.58271e-27	1.56828	0.52	0.042	1.33583e-22	1.78075e-20	1.91654e-26	12	C12-Siglech+pDC
367	Tsc22d1	2.75949e-23	2.52189	0.92	0.194	3.84672e-19	1.2754e-26	2.59481	0.96	0.187	1.77791e-22	2.75949e-23	2.55081e-26	12	C12-Siglech+pDC
368	Ncf1	3.7872e-26	2.10203	0.84	0.126	5.27936e-22	1.25384e-17	1.89907	0.6	0.094	1.74786e-13	1.25384e-17	7.57441e-26	12	C12-Siglech+pDC
369	Rgs18	1.12888e-25	1.55571	0.68	0.075	1.57366e-21	1.23242e-22	1.32465	0.52	0.05	1.718e-18	1.23242e-22	2.25776e-25	12	C12-Siglech+pDC
370	Abhd17b	5.25516e-25	1.5652	0.64	0.067	7.32569e-21	1.41312e-09	1.11873	0.52	0.114	1.96989e-05	1.41312e-09	1.05103e-24	12	C12-Siglech+pDC
371	Irf8	2.55896e-24	3.92499	1	0.278	3.56719e-20	3.8541e-22	3.18638	1	0.346	5.37262e-18	3.8541e-22	5.11793e-24	12	C12-Siglech+pDC
372	Prss30	1.58311e-13	0.792073	0.24	0.016	2.20686e-09	3.85694e-24	0.79563	0.2	0.005	5.37657e-20	1.58311e-13	7.71388e-24	12	C12-Siglech+pDC
373	Blnk	8.98729e-24	1.2549	0.52	0.045	1.25283e-19	4.70063e-08	0.958162	0.4	0.086	0.000655268	4.70063e-08	1.79746e-23	12	C12-Siglech+pDC
374	Bst2	2.96425e-21	3.41746	1	0.387	4.13217e-17	2.8964e-23	3.69495	1	0.348	4.03758e-19	2.96425e-21	5.7928e-23	12	C12-Siglech+pDC
375	Tubgcp5	4.2061e-23	1.40109	0.56	0.055	5.8633e-19	3.59337e-15	1.22782	0.36	0.036	5.00916e-11	3.59337e-15	8.41219e-23	12	C12-Siglech+pDC
376	Mctp2	4.26107e-22	1.20801	0.56	0.054	5.93993e-18	5.49114e-23	1.09695	0.44	0.033	7.65465e-19	4.26107e-22	1.09823e-22	12	C12-Siglech+pDC
377	Mvb12a	3.53978e-12	1.39946	0.8	0.219	4.93445e-08	2.06847e-22	1.97893	0.92	0.192	2.88345e-18	3.53978e-12	4.13694e-22	12	C12-Siglech+pDC
378	Dnajc7	1.3093e-20	2.29155	1	0.314	1.82516e-16	2.88239e-22	2.51754	1	0.296	4.01805e-18	1.3093e-20	5.76477e-22	12	C12-Siglech+pDC
379	Als2	2.51053e-07	0.33745	0.12	0.008	0.00349968	3.88985e-22	0.60128	0.2	0.006	5.42245e-18	2.51053e-07	7.7797e-22	12	C12-Siglech+pDC
380	Plxdc1	5.5303e-21	0.598962	0.24	0.008	7.70924e-17	1.91656e-07	0.486371	0.16	0.016	0.00267168	1.91656e-07	1.10606e-20	12	C12-Siglech+pDC
381	Chdh	5.5303e-21	0.767283	0.24	0.008	7.70924e-17	0.000175179	0.420936	0.12	0.017	1	0.000175179	1.10606e-20	12	C12-Siglech+pDC
382	Mef2c	5.81633e-21	1.82797	0.92	0.184	8.10797e-17	2.59804e-16	1.76531	0.92	0.255	3.62166e-12	2.59804e-16	1.16327e-20	12	C12-Siglech+pDC
383	Nek6	6.73346e-21	1.19595	0.48	0.045	9.38644e-17	7.95368e-12	0.784356	0.24	0.021	1.10874e-07	7.95368e-12	1.34669e-20	12	C12-Siglech+pDC
384	Hs3st1	9.09654e-21	1.41445	0.4	0.029	1.26806e-16	1.71261e-10	0.660591	0.36	0.052	2.38738e-06	1.71261e-10	1.81931e-20	12	C12-Siglech+pDC
385	Eepd1	1.59023e-20	1.19276	0.44	0.038	2.21678e-16	7.6158e-19	1.13101	0.24	0.012	1.06164e-14	7.6158e-19	3.18046e-20	12	C12-Siglech+pDC
386	Tcf7l2	4.79179e-16	0.855267	0.32	0.025	6.67975e-12	2.45398e-20	1.16784	0.28	0.015	3.42084e-16	4.79179e-16	4.90795e-20	12	C12-Siglech+pDC
387	Sell	2.84979e-20	1.99208	0.84	0.167	3.97261e-16	2.48549e-19	1.93961	0.92	0.22	3.46477e-15	2.48549e-19	5.69958e-20	12	C12-Siglech+pDC
388	Pkib	4.13367e-10	1.31071	0.48	0.1	5.76234e-06	4.09666e-20	1.5806	0.56	0.069	5.71074e-16	4.13367e-10	8.19332e-20	12	C12-Siglech+pDC
389	Tmem229b	8.43518e-12	0.931519	0.32	0.035	1.17586e-07	4.21389e-20	1.04691	0.4	0.032	5.87416e-16	8.43518e-12	8.42778e-20	12	C12-Siglech+pDC
390	Ift57	5.17461e-20	0.958569	0.44	0.038	7.21341e-16	0.00806123	0.290115	0.12	0.028	1	0.00806123	1.03492e-19	12	C12-Siglech+pDC
391	Ctsh	3.05805e-15	1.90127	1	0.382	4.26292e-11	6.91505e-20	2.29166	1	0.329	9.63959e-16	3.05805e-15	1.38301e-19	12	C12-Siglech+pDC
392	Rpgrip1	1.60875e-15	1.57802	0.56	0.085	2.2426e-11	7.01846e-20	1.45197	0.64	0.086	9.78373e-16	1.60875e-15	1.40369e-19	12	C12-Siglech+pDC
393	Ctsb	8.0456e-18	2.41851	1	0.533	1.12156e-13	1.17376e-19	2.67854	1	0.412	1.63622e-15	8.0456e-18	2.34751e-19	12	C12-Siglech+pDC
394	Plaur	1.69584e-19	2.01592	0.8	0.142	2.364e-15	6.23548e-15	1.92714	0.76	0.18	8.69226e-11	6.23548e-15	3.39168e-19	12	C12-Siglech+pDC
395	Tnfrsf13b	2.42533e-19	1.67152	0.72	0.121	3.38091e-15	9.35122e-12	1.45713	0.68	0.176	1.30356e-07	9.35122e-12	4.85066e-19	12	C12-Siglech+pDC
396	Abca5	4.08408e-09	0.285338	0.12	0.006	5.69321e-05	3.32992e-19	0.506093	0.16	0.004	4.6419e-15	4.08408e-09	6.65983e-19	12	C12-Siglech+pDC
397	Arhgef10	3.27997e-05	0.484924	0.16	0.024	0.457228	3.83434e-19	0.561686	0.16	0.004	5.34507e-15	3.27997e-05	7.66868e-19	12	C12-Siglech+pDC
398	Hmgn3	4.57636e-19	1.50616	0.68	0.101	6.37945e-15	1.69305e-06	1.04174	0.4	0.108	0.0236011	1.69305e-06	9.15272e-19	12	C12-Siglech+pDC
399	Tifa	1.52296e-18	1.79487	0.68	0.116	2.12301e-14	5.65693e-19	1.67816	0.56	0.073	7.88575e-15	1.52296e-18	1.13139e-18	12	C12-Siglech+pDC
400	Rnd3	4.44581e-16	1.39825	0.52	0.071	6.19746e-12	1.32265e-18	1.23773	0.36	0.03	1.84378e-14	4.44581e-16	2.6453e-18	12	C12-Siglech+pDC
401	Cxcr2	1.19969e-111	3.52708	0.875	0.013	1.67236e-107	2.38753e-51	3.123	0.643	0.018	3.32822e-47	2.38753e-51	2.39937e-111	13	C13-Lrg1+Neu
402	Wfdc21	3.43693e-100	4.64841	0.75	0.009	4.79108e-96	1.97414e-81	4.92056	1	0.028	2.75195e-77	1.97414e-81	6.87387e-100	13	C13-Lrg1+Neu
403	Gm5483	1.238e-76	3.74391	0.5	0.004	1.72577e-72	7.54755e-26	2.5108	0.286	0.007	1.05213e-21	7.54755e-26	2.476e-76	13	C13-Lrg1+Neu
404	Chil1	1.73627e-76	2.1874	0.5	0.004	2.42037e-72	6.17119e-76	2.20193	0.429	0.003	8.60265e-72	6.17119e-76	3.47255e-76	13	C13-Lrg1+Neu
405	Mmp9	1.80102e-76	2.85574	0.833	0.026	2.51062e-72	4.25891e-38	2.51159	0.571	0.02	5.93693e-34	4.25891e-38	3.60204e-76	13	C13-Lrg1+Neu
406	Hdc	2.82777e-74	3.87928	0.958	0.043	3.94192e-70	3.31445e-38	3.1716	0.857	0.052	4.62035e-34	3.31445e-38	5.65555e-74	13	C13-Lrg1+Neu
407	Slc7a11	3.11002e-74	1.88992	0.458	0.002	4.33537e-70	4.29099e-09	1.11423	0.214	0.014	5.98164e-05	4.29099e-09	6.22005e-74	13	C13-Lrg1+Neu
408	Il1r2	2.1973e-72	3.42021	0.917	0.039	3.06304e-68	1.38445e-42	2.83024	0.714	0.029	1.92993e-38	1.38445e-42	4.3946e-72	13	C13-Lrg1+Neu
409	Stfa2l1	1.35539e-46	1.97314	0.333	0.004	1.88942e-42	1.42407e-71	3.08007	0.5	0.005	1.98516e-67	1.35539e-46	2.84815e-71	13	C13-Lrg1+Neu
410	Lcn2	2.10537e-65	3.79406	0.583	0.012	2.93489e-61	5.52021e-49	4.22398	0.643	0.019	7.69517e-45	5.52021e-49	4.21074e-65	13	C13-Lrg1+Neu
411	Il1f9	5.71991e-64	2.32206	0.5	0.007	7.97355e-60	3.94656e-49	1.95957	0.429	0.007	5.5015e-45	3.94656e-49	1.14398e-63	13	C13-Lrg1+Neu
412	Ly6g	2.56794e-32	1.69182	0.25	0.004	3.57971e-28	3.99578e-62	2.38883	0.429	0.004	5.57012e-58	2.56794e-32	7.99157e-62	13	C13-Lrg1+Neu
413	Lrg1	5.76341e-59	3.81195	0.875	0.048	8.03419e-55	5.33978e-36	2.87053	0.714	0.037	7.44366e-32	5.33978e-36	1.15268e-58	13	C13-Lrg1+Neu
414	Clec4e	2.76553e-48	3.61833	0.792	0.051	3.85515e-44	3.77201e-18	2.51519	0.714	0.08	5.25819e-14	3.77201e-18	5.53106e-48	13	C13-Lrg1+Neu
415	Cd300lf	7.40285e-47	2.38968	0.792	0.053	1.03196e-42	1.53788e-05	1.26005	0.214	0.026	0.21438	1.53788e-05	1.48057e-46	13	C13-Lrg1+Neu
416	Trem1	4.73542e-46	2.69697	0.75	0.047	6.60118e-42	9.15589e-22	2.84026	0.571	0.041	1.27633e-17	9.15589e-22	9.47085e-46	13	C13-Lrg1+Neu
417	Acod1	1.23859e-45	2.0331	0.5	0.015	1.7266e-41	2.34593e-14	2.34047	0.286	0.015	3.27023e-10	2.34593e-14	2.47718e-45	13	C13-Lrg1+Neu
418	Trem3	1.29215e-45	2.25543	0.625	0.028	1.80126e-41	6.94162e-05	1.11716	0.214	0.03	0.967662	6.94162e-05	2.5843e-45	13	C13-Lrg1+Neu
419	Clec4d	3.00415e-44	3.13054	0.667	0.036	4.18778e-40	5.40468e-29	2.88832	0.714	0.049	7.53413e-25	5.40468e-29	6.00829e-44	13	C13-Lrg1+Neu
420	Tnfaip2	2.41266e-42	3.53227	0.875	0.079	3.36325e-38	2.14601e-16	3.1507	0.643	0.074	2.99154e-12	2.14601e-16	4.82532e-42	13	C13-Lrg1+Neu
421	Arg2	3.97102e-39	2.35889	0.583	0.031	5.53561e-35	1.50893e-25	1.86826	0.5	0.025	2.10345e-21	1.50893e-25	7.94205e-39	13	C13-Lrg1+Neu
422	Slfn4	5.12292e-38	1.93167	0.375	0.009	7.14135e-34	1.25963e-19	1.14687	0.214	0.005	1.75593e-15	1.25963e-19	1.02458e-37	13	C13-Lrg1+Neu
423	Sirpb1b	3.01575e-37	2.30799	0.625	0.039	4.20395e-33	3.51594e-13	1.76524	0.429	0.039	4.90123e-09	3.51594e-13	6.03149e-37	13	C13-Lrg1+Neu
424	Ccr1	3.23052e-37	2.96578	0.75	0.063	4.50334e-33	2.22548e-11	1.68848	0.429	0.046	3.10232e-07	2.22548e-11	6.46103e-37	13	C13-Lrg1+Neu
425	Rdh12	1.0387e-36	1.88343	0.458	0.018	1.44794e-32	1.84545e-05	1.44896	0.214	0.026	0.257256	1.84545e-05	2.07739e-36	13	C13-Lrg1+Neu
426	Mrgpra2b	2.37804e-36	1.30702	0.25	0.002	3.31498e-32	4.17629e-29	1.59203	0.214	0.003	5.82174e-25	4.17629e-29	4.75607e-36	13	C13-Lrg1+Neu
427	Pilra	9.60552e-36	2.39668	0.75	0.066	1.33901e-31	1.36311e-12	1.5504	0.429	0.04	1.90017e-08	1.36311e-12	1.9211e-35	13	C13-Lrg1+Neu
428	Mmp8	2.05127e-27	3.0087	0.417	0.022	2.85947e-23	9.32076e-35	3.4568	0.786	0.048	1.29931e-30	2.05127e-27	1.86415e-34	13	C13-Lrg1+Neu
429	Phospho1	5.40437e-34	1.66816	0.375	0.012	7.53369e-30	7.47158e-15	1.34119	0.214	0.008	1.04154e-10	7.47158e-15	1.08087e-33	13	C13-Lrg1+Neu
430	Csf3r	2.37379e-33	3.12033	0.667	0.055	3.30906e-29	3.95047e-18	2.73652	0.571	0.05	5.50696e-14	3.95047e-18	4.74757e-33	13	C13-Lrg1+Neu
431	Cd300ld	2.50207e-33	2.18064	0.583	0.039	3.48788e-29	0.00436086	1.0333	0.143	0.024	1	0.00436086	5.00413e-33	13	C13-Lrg1+Neu
432	Ifitm1	3.44564e-33	4.74156	1	0.162	4.80323e-29	3.58171e-17	3.81485	0.786	0.11	4.99291e-13	3.58171e-17	6.89129e-33	13	C13-Lrg1+Neu
433	Slc16a3	1.50568e-24	2.91325	0.667	0.081	2.09892e-20	3.06206e-32	2.6233	0.786	0.052	4.26852e-28	1.50568e-24	6.12413e-32	13	C13-Lrg1+Neu
434	G0s2	3.68773e-31	4.30797	0.833	0.106	5.14069e-27	5.94672e-09	3.52942	0.571	0.117	8.28973e-05	5.94672e-09	7.37546e-31	13	C13-Lrg1+Neu
435	Upp1	5.84302e-30	1.59011	0.333	0.011	8.14517e-26	1.24492e-06	1.15585	0.143	0.009	0.0173541	1.24492e-06	1.1686e-29	13	C13-Lrg1+Neu
436	Hcar2	1.25258e-19	1.88033	0.417	0.035	1.7461e-15	1.06533e-28	1.65119	0.429	0.015	1.48507e-24	1.25258e-19	2.13066e-28	13	C13-Lrg1+Neu
437	Mcemp1	1.07358e-27	2.7029	0.708	0.08	1.49658e-23	1.40332e-11	2.24277	0.571	0.081	1.95623e-07	1.40332e-11	2.14717e-27	13	C13-Lrg1+Neu
438	Gda	1.08214e-26	2.61327	0.667	0.072	1.5085e-22	1.20326e-10	2.1012	0.571	0.091	1.67735e-06	1.20326e-10	2.16428e-26	13	C13-Lrg1+Neu
439	C5ar1	1.34272e-26	2.74859	0.667	0.074	1.87176e-22	3.72474e-26	2.43826	0.571	0.033	5.19229e-22	3.72474e-26	2.68545e-26	13	C13-Lrg1+Neu
440	Padi4	2.09865e-26	0.950252	0.25	0.006	2.92551e-22	2.13144e-16	1.26108	0.286	0.013	2.97123e-12	2.13144e-16	4.19729e-26	13	C13-Lrg1+Neu
441	Trim30b	2.09865e-26	1.01961	0.25	0.006	2.92551e-22	1.03238e-11	0.780498	0.143	0.004	1.43914e-07	1.03238e-11	4.19729e-26	13	C13-Lrg1+Neu
442	Bmx	2.66003e-26	0.710028	0.167	0.001	3.70808e-22	2.32168e-17	1.20367	0.286	0.012	3.23642e-13	2.32168e-17	5.32006e-26	13	C13-Lrg1+Neu
443	Crispld2	3.47845e-26	0.739867	0.167	0.001	4.84896e-22	1.41915e-13	0.668977	0.143	0.003	1.97829e-09	1.41915e-13	6.95691e-26	13	C13-Lrg1+Neu
444	Ptgs2	2.06371e-25	3.32265	0.542	0.047	2.87681e-21	9.64842e-12	2.2748	0.357	0.031	1.34499e-07	9.64842e-12	4.12742e-25	13	C13-Lrg1+Neu
445	Ankrd33b	1.52948e-24	1.94491	0.375	0.02	2.1321e-20	1.47846e-06	1.01756	0.214	0.021	0.0206098	1.47846e-06	3.05896e-24	13	C13-Lrg1+Neu
446	Fpr1	3.47853e-24	1.34134	0.25	0.007	4.84907e-20	1.03193e-17	1.17434	0.214	0.006	1.43851e-13	1.03193e-17	6.95706e-24	13	C13-Lrg1+Neu
447	Slc40a1	1.57254e-22	0.93745	0.208	0.005	2.19213e-18	1.21812e-06	1.23895	0.143	0.009	0.0169806	1.21812e-06	3.14509e-22	13	C13-Lrg1+Neu
448	Il1rn	9.91001e-22	1.83525	0.417	0.031	1.38146e-17	2.08032e-22	2.06056	0.429	0.021	2.89997e-18	9.91001e-22	4.16064e-22	13	C13-Lrg1+Neu
449	Gm5150	2.42101e-22	1.71422	0.5	0.045	3.37489e-18	0.00374997	1.01423	0.214	0.049	1	0.00374997	4.84202e-22	13	C13-Lrg1+Neu
450	Pglyrp1	4.88085e-21	2.83869	0.958	0.248	6.8039e-17	9.12396e-11	3.12256	0.786	0.197	1.27188e-06	9.12396e-11	9.76169e-21	13	C13-Lrg1+Neu
451	Clec7a	9.52236e-21	2.53719	0.75	0.126	1.32742e-16	0.000704918	1.64691	0.357	0.102	1	0.000704918	1.90447e-20	13	C13-Lrg1+Neu
452	Cd33	1.35556e-20	1.86383	0.458	0.041	1.88965e-16	2.33666e-19	1.58211	0.357	0.017	3.2573e-15	2.33666e-19	2.71112e-20	13	C13-Lrg1+Neu
453	Hp	2.33563e-20	3.8432	0.833	0.193	3.25587e-16	8.55413e-14	3.41354	0.929	0.251	1.19245e-09	8.55413e-14	4.67126e-20	13	C13-Lrg1+Neu
454	Gm38525	2.53566e-20	0.928067	0.208	0.006	3.53472e-16	9.97014e-08	1.27655	0.143	0.008	0.00138984	9.97014e-08	5.07133e-20	13	C13-Lrg1+Neu
455	S100a8	3.27693e-20	7.67379	1	0.405	4.56804e-16	4.9367e-12	7.41851	1	0.483	6.88176e-08	4.9367e-12	6.55386e-20	13	C13-Lrg1+Neu
456	Retnlg	6.36978e-20	6.41005	0.833	0.204	8.87947e-16	2.71602e-15	6.39116	0.929	0.227	3.78614e-11	2.71602e-15	1.27396e-19	13	C13-Lrg1+Neu
457	Cxcl2	7.42595e-19	4.56636	0.792	0.182	1.03518e-14	9.38469e-15	4.0843	0.643	0.086	1.30823e-10	9.38469e-15	1.48519e-18	13	C13-Lrg1+Neu
458	Alox5ap	7.59921e-19	2.8435	1	0.38	1.05933e-14	1.75212e-07	2.35641	0.786	0.292	0.00244246	1.75212e-07	1.51984e-18	13	C13-Lrg1+Neu
459	S100a9	1.2559e-18	7.03419	1	0.523	1.75072e-14	1.38513e-11	6.79403	1	0.54	1.93087e-07	1.38513e-11	2.51179e-18	13	C13-Lrg1+Neu
460	F5	1.89515e-18	0.996058	0.208	0.007	2.64184e-14	3.33593e-06	0.869725	0.143	0.01	0.0465029	3.33593e-06	3.7903e-18	13	C13-Lrg1+Neu
461	Zfand4	1.96787e-18	0.909436	0.208	0.007	2.74321e-14	2.14717e-08	0.814906	0.143	0.007	0.000299315	2.14717e-08	3.93573e-18	13	C13-Lrg1+Neu
462	Il1b	1.96823e-18	4.42117	1	0.442	2.74372e-14	3.43418e-10	3.73334	0.929	0.361	4.78725e-06	3.43418e-10	3.93647e-18	13	C13-Lrg1+Neu
463	Msrb1	1.37949e-17	3.3663	0.958	0.376	1.92302e-13	2.17678e-11	2.98434	1	0.398	3.03443e-07	2.17678e-11	2.75899e-17	13	C13-Lrg1+Neu
464	Lst1	1.44213e-17	2.30488	0.875	0.206	2.01033e-13	8.91317e-05	1.97649	0.571	0.198	1	8.91317e-05	2.88427e-17	13	C13-Lrg1+Neu
465	Cebpb	2.00684e-17	3.53003	1	0.603	2.79754e-13	1.1181e-09	3.01829	1	0.643	1.55863e-05	1.1181e-09	4.01369e-17	13	C13-Lrg1+Neu
466	Pfkfb4	0.0653055	0.683615	0.125	0.047	1	2.80525e-17	1.35139	0.286	0.012	3.91051e-13	0.0653055	5.61049e-17	13	C13-Lrg1+Neu
467	Slpi	5.1446e-17	3.03695	0.958	0.39	7.17157e-13	1.17064e-05	1.0307	1	0.62	0.163187	1.17064e-05	1.02892e-16	13	C13-Lrg1+Neu
468	Pilrb2	6.53924e-17	1.3786	0.417	0.042	9.11571e-13	0.041247	0.351482	0.143	0.037	1	0.041247	1.30785e-16	13	C13-Lrg1+Neu
469	Pygl	7.44833e-17	2.08671	0.417	0.043	1.0383e-12	2.60214e-12	1.66858	0.429	0.043	3.62739e-08	2.60214e-12	1.48967e-16	13	C13-Lrg1+Neu
470	Lmnb1	8.97786e-17	2.31377	0.833	0.233	1.25151e-12	3.97134e-13	2.46286	0.786	0.144	5.53605e-09	3.97134e-13	1.79557e-16	13	C13-Lrg1+Neu
471	S100a11	9.872e-17	3.14286	1	0.85	1.37616e-12	9.64632e-11	3.22634	1	0.712	1.3447e-06	9.64632e-11	1.9744e-16	13	C13-Lrg1+Neu
472	Tmcc1	1.6645e-16	1.55494	0.458	0.053	2.32031e-12	0.00120433	0.982521	0.286	0.069	1	0.00120433	3.329e-16	13	C13-Lrg1+Neu
473	Marcks	2.05942e-16	2.30799	0.75	0.167	2.87083e-12	2.18721e-07	1.85028	0.571	0.133	0.00304897	2.18721e-07	4.11884e-16	13	C13-Lrg1+Neu
474	Mxd1	2.19583e-16	2.50992	0.708	0.148	3.06099e-12	1.18212e-15	2.85527	0.857	0.159	1.64788e-11	1.18212e-15	4.39166e-16	13	C13-Lrg1+Neu
475	Plaur	2.87767e-16	2.47986	0.708	0.146	4.01147e-12	6.22378e-10	2.05102	0.786	0.185	8.67595e-06	6.22378e-10	5.75534e-16	13	C13-Lrg1+Neu
476	Ifitm2	7.06037e-16	3.06895	1	0.519	9.84216e-12	2.07176e-10	2.78737	1	0.399	2.88803e-06	2.07176e-10	1.41207e-15	13	C13-Lrg1+Neu
477	Pla2g7	1.18484e-15	2.27931	0.625	0.11	1.65166e-11	4.25453e-06	1.38042	0.5	0.11	0.0593081	4.25453e-06	2.36967e-15	13	C13-Lrg1+Neu
478	Tyrobp	1.37629e-15	2.40398	1	0.555	1.91855e-11	1.00606e-05	1.46352	1	0.581	0.140245	1.00606e-05	2.75258e-15	13	C13-Lrg1+Neu
479	Bst1	1.54196e-15	1.54817	0.417	0.047	2.14949e-11	0.000202565	0.953098	0.214	0.034	1	0.000202565	3.08392e-15	13	C13-Lrg1+Neu
480	Fpr2	1.81852e-15	0.851161	0.208	0.009	2.53501e-11	3.45815e-05	0.778762	0.143	0.013	0.482066	3.45815e-05	3.63703e-15	13	C13-Lrg1+Neu
481	Cd9	2.60722e-15	2.61279	0.875	0.29	3.63446e-11	0.0024814	1.42246	0.571	0.272	1	0.0024814	5.21444e-15	13	C13-Lrg1+Neu
482	Rpl13	4.09851e-15	-2.43713	0.958	1	5.71332e-11	2.61876e-06	-1.40097	0.929	0.997	0.0365055	2.61876e-06	8.19702e-15	13	C13-Lrg1+Neu
483	Rps4x	4.11177e-15	-2.59408	0.708	0.998	5.73181e-11	4.64088e-07	-1.80014	0.714	0.991	0.00646939	4.64088e-07	8.22355e-15	13	C13-Lrg1+Neu
484	Spi1	6.24636e-15	2.28737	0.917	0.294	8.70742e-11	6.11454e-06	2.22206	0.643	0.208	0.0852367	6.11454e-06	1.24927e-14	13	C13-Lrg1+Neu
485	Gsr	7.41525e-15	2.4801	0.792	0.215	1.03369e-10	2.6403e-07	2.06245	0.714	0.218	0.00368057	2.6403e-07	1.48305e-14	13	C13-Lrg1+Neu
486	Rplp0	1.25623e-14	-1.92721	0.958	0.996	1.75119e-10	3.72951e-07	-1.73654	0.786	0.997	0.00519894	3.72951e-07	2.51246e-14	13	C13-Lrg1+Neu
487	Gcnt2	1.27182e-14	1.99227	0.542	0.088	1.77292e-10	0.000318131	1.28405	0.286	0.061	1	0.000318131	2.54365e-14	13	C13-Lrg1+Neu
488	Grina	1.31886e-14	2.5214	0.75	0.208	1.83849e-10	1.52567e-07	1.93236	0.714	0.199	0.00212678	1.52567e-07	2.63771e-14	13	C13-Lrg1+Neu
489	Srgn	1.83172e-14	2.34201	1	0.821	2.55342e-10	5.22843e-06	1.52609	1	0.759	0.0728843	5.22843e-06	3.66344e-14	13	C13-Lrg1+Neu
490	Igsf6	1.99794e-14	1.65476	0.708	0.154	2.78513e-10	0.000421681	1.31504	0.357	0.093	1	0.000421681	3.99588e-14	13	C13-Lrg1+Neu
491	Rps18	2.35792e-14	-3.03422	0.333	0.974	3.28694e-10	5.91572e-06	-1.85331	0.429	0.966	0.0824652	5.91572e-06	4.71583e-14	13	C13-Lrg1+Neu
492	Rpl34-ps1	2.63286e-14	-1.99165	0.833	0.996	3.67021e-10	1.51411e-05	-1.18949	0.929	0.997	0.211068	1.51411e-05	5.26573e-14	13	C13-Lrg1+Neu
493	Rps24	3.13721e-14	-2.89144	0.458	0.973	4.37326e-10	0.000605517	-1.05554	0.714	0.956	1	0.000605517	6.27441e-14	13	C13-Lrg1+Neu
494	Eef1a1	3.44516e-14	-1.87044	0.792	1	4.80255e-10	3.83871e-06	-1.27131	0.929	0.997	0.0535116	3.83871e-06	6.89031e-14	13	C13-Lrg1+Neu
495	Rpl6	5.05663e-14	-2.09302	0.708	0.992	7.04895e-10	4.58381e-07	-1.80425	0.571	0.977	0.00638983	4.58381e-07	1.01133e-13	13	C13-Lrg1+Neu
496	Rpl32	8.00437e-14	-2.34592	0.75	0.993	1.11581e-09	3.32757e-07	-1.64117	0.857	0.997	0.00463863	3.32757e-07	1.60087e-13	13	C13-Lrg1+Neu
497	Fcgr3	9.58546e-14	1.96385	0.792	0.195	1.33621e-09	0.000378843	1.32919	0.5	0.16	1	0.000378843	1.91709e-13	13	C13-Lrg1+Neu
498	Cyp4f18	1.00661e-13	1.96972	0.667	0.149	1.40322e-09	0.00649396	1.12745	0.357	0.126	1	0.00649396	2.01322e-13	13	C13-Lrg1+Neu
499	Rpsa	1.08867e-13	-2.58789	0.5	0.966	1.51761e-09	5.32562e-05	-1.50351	0.429	0.94	0.742391	5.32562e-05	2.17734e-13	13	C13-Lrg1+Neu
500	Lilr4b	1.08945e-13	1.87969	0.583	0.114	1.51869e-09	1.43362e-09	1.70645	0.5	0.075	1.99847e-05	1.43362e-09	2.17889e-13	13	C13-Lrg1+Neu
501	Il1rl1	8.80218e-19	1.79916	0.375	0.01	1.22702e-14	2.96573e-133	2.87869	0.733	0.004	4.13422e-129	8.80218e-19	5.93145e-133	14	C14-Il13+ILC2
502	Arg1	4.99835e-05	0.250596	0.125	0.006	0.69677	4.17286e-57	1.42217	0.267	0.001	5.81697e-53	4.99835e-05	8.34572e-57	14	C14-Il13+ILC2
503	Calca	5.8089e-52	3.72615	0.875	0.018	8.09761e-48	3.86432e-16	1.72469	0.267	0.012	5.38686e-12	3.86432e-16	1.16178e-51	14	C14-Il13+ILC2
504	Il13	7.13105e-32	2.258	0.375	0.005	9.94068e-28	1.38535e-43	2.47169	0.467	0.011	1.93117e-39	7.13105e-32	2.77069e-43	14	C14-Il13+ILC2
505	Cpa3	0.000497179	0.96761	0.125	0.008	1	3.16043e-37	4.04957	0.333	0.006	4.40564e-33	0.000497179	6.32086e-37	14	C14-Il13+ILC2
506	Ptgir	1.22381e-17	2.06214	0.375	0.012	1.70599e-13	4.17354e-37	1.89057	0.333	0.006	5.81791e-33	1.22381e-17	8.34707e-37	14	C14-Il13+ILC2
507	Il2ra	0.0187639	0.449164	0.125	0.016	1	1.14139e-25	1.85099	0.4	0.016	1.5911e-21	0.0187639	2.28279e-25	14	C14-Il13+ILC2
508	Slc7a8	2.63024e-22	1.86407	0.5	0.016	3.66655e-18	2.71206e-11	1.18037	0.267	0.018	3.7806e-07	2.71206e-11	5.26048e-22	14	C14-Il13+ILC2
509	Gpr25	1.7333e-20	1.69969	0.375	0.009	2.41622e-16	3.22932e-22	1.51742	0.267	0.008	4.50167e-18	1.7333e-20	6.45864e-22	14	C14-Il13+ILC2
510	Areg	0.000433348	1.71244	0.25	0.031	1	8.96623e-21	3.83143	0.4	0.021	1.24989e-16	0.000433348	1.79325e-20	14	C14-Il13+ILC2
511	Ccl1	1.1258e-10	0.69233	0.375	0.022	1.56936e-06	1.99358e-18	2.35676	0.2	0.005	2.77906e-14	1.1258e-10	3.98717e-18	14	C14-Il13+ILC2
512	Hs3st1	8.13141e-12	2.63939	0.5	0.036	1.13352e-07	2.223e-16	2.53715	0.533	0.052	3.09886e-12	8.13141e-12	4.446e-16	14	C14-Il13+ILC2
513	Lztfl1	2.19412e-12	2.60439	0.75	0.083	3.05861e-08	1.43663e-13	2.42168	0.533	0.063	2.00267e-09	2.19412e-12	2.87327e-13	14	C14-Il13+ILC2
514	Apbb1	0.00122614	0.692621	0.125	0.009	1	1.21251e-12	0.672584	0.133	0.003	1.69024e-08	0.00122614	2.42503e-12	14	C14-Il13+ILC2
515	Hes1	9.27998e-05	1.98586	0.5	0.1	1	1.34427e-12	2.71635	0.6	0.091	1.87391e-08	9.27998e-05	2.68853e-12	14	C14-Il13+ILC2
516	Pxdc1	7.19597e-11	1.97238	0.5	0.039	1.00312e-06	8.69296e-12	1.53841	0.4	0.039	1.2118e-07	7.19597e-11	1.73859e-11	14	C14-Il13+ILC2
517	Hlf	1.34034e-09	0.983881	0.25	0.01	1.86843e-05	8.89115e-12	1.78889	0.333	0.028	1.23943e-07	1.34034e-09	1.77823e-11	14	C14-Il13+ILC2
518	Rnf128	4.35542e-05	1.56022	0.375	0.053	0.607146	1.22551e-11	1.59048	0.4	0.041	1.70836e-07	4.35542e-05	2.45101e-11	14	C14-Il13+ILC2
519	B3galt2	2.28409e-11	0.618599	0.25	0.008	3.18403e-07	4.53197e-05	0.672341	0.133	0.012	0.631756	4.53197e-05	4.56819e-11	14	C14-Il13+ILC2
520	Cnnm2	1.79836e-10	0.857163	0.25	0.009	2.50691e-06	0.0122746	0.636925	0.133	0.027	1	0.0122746	3.59672e-10	14	C14-Il13+ILC2
521	Gclc	3.89448e-09	1.56341	0.5	0.048	5.4289e-05	0.351449	0.48285	0.133	0.075	1	0.351449	7.78895e-09	14	C14-Il13+ILC2
522	Slc6a13	6.33292e-09	1.08342	0.25	0.012	8.8281e-05	4.7287e-05	1.12243	0.2	0.027	0.65918	4.7287e-05	1.26658e-08	14	C14-Il13+ILC2
523	Ltb4r1	1.22763e-08	2.08793	0.75	0.121	0.000171132	0.000128337	1.28582	0.333	0.077	1	0.000128337	2.45526e-08	14	C14-Il13+ILC2
524	Cysltr1	2.47975e-08	1.49875	0.625	0.085	0.000345678	1.1926e-07	1.9731	0.267	0.029	0.00166248	1.1926e-07	4.95951e-08	14	C14-Il13+ILC2
525	Chn2	0.00562253	0.767807	0.25	0.045	1	4.02272e-08	0.938669	0.267	0.026	0.000560767	0.00562253	8.04544e-08	14	C14-Il13+ILC2
526	Cxcl10	0.234425	0.305187	0.125	0.042	1	5.06106e-08	0.948653	0.2	0.015	0.000705512	0.234425	1.01221e-07	14	C14-Il13+ILC2
527	Xlr4b	9.31355e-08	1.65043	0.75	0.122	0.00129831	0.116813	0.502049	0.2	0.086	1	0.116813	1.86271e-07	14	C14-Il13+ILC2
528	Gata3	9.3791e-08	2.28776	0.75	0.131	0.00130745	9.71168e-07	2.4468	0.467	0.104	0.0135381	9.71168e-07	1.87582e-07	14	C14-Il13+ILC2
529	Aff4	9.94492e-08	1.62313	0.625	0.092	0.00138632	0.0216465	0.859155	0.267	0.097	1	0.0216465	1.98898e-07	14	C14-Il13+ILC2
530	Axin2	1.05876e-07	1.08972	0.375	0.031	0.00147592	0.00586962	0.578148	0.133	0.023	1	0.00586962	2.11753e-07	14	C14-Il13+ILC2
531	Phlda1	1.15384e-07	3.08745	0.75	0.148	0.00160845	5.09501e-07	1.67227	0.533	0.12	0.00710244	5.09501e-07	2.30768e-07	14	C14-Il13+ILC2
532	Zcchc10	2.03668e-06	1.48797	0.5	0.072	0.0283914	2.05331e-07	1.71622	0.4	0.067	0.00286231	2.03668e-06	4.10661e-07	14	C14-Il13+ILC2
533	Rora	0.00480504	2.051	0.625	0.242	1	2.18703e-07	2.23165	0.533	0.126	0.00304872	0.00480504	4.37406e-07	14	C14-Il13+ILC2
534	Itm2c	0.0336924	1.13717	0.625	0.397	1	2.52038e-07	1.8911	0.8	0.313	0.00351341	0.0336924	5.04076e-07	14	C14-Il13+ILC2
535	Nfkbid	2.67576e-07	1.98269	1	0.276	0.00373001	2.73015e-05	1.16896	0.533	0.154	0.380583	2.73015e-05	5.35152e-07	14	C14-Il13+ILC2
536	Nfkbiz	0.0752653	0.88311	0.5	0.269	1	2.80787e-07	1.69544	0.667	0.182	0.00391417	0.0752653	5.61574e-07	14	C14-Il13+ILC2
537	Ppp1cc	3.02437e-07	2.17309	1	0.411	0.00421597	0.0044875	1.48027	0.6	0.358	1	0.0044875	6.04874e-07	14	C14-Il13+ILC2
538	Lmo4	3.73798e-06	2.3496	0.75	0.197	0.0521074	3.56123e-07	2.63567	0.6	0.171	0.00496435	3.73798e-06	7.12246e-07	14	C14-Il13+ILC2
539	Tspan13	0.000133456	1.96439	0.875	0.359	1	3.58834e-07	2.02157	0.867	0.374	0.00500214	0.000133456	7.17667e-07	14	C14-Il13+ILC2
540	Ptger4	0.368182	0.455658	0.25	0.153	1	4.82298e-07	1.32296	0.533	0.117	0.00672323	0.368182	9.64596e-07	14	C14-Il13+ILC2
541	Tnfrsf25	0.000135527	0.789939	0.375	0.053	1	5.33782e-07	1.1316	0.267	0.031	0.00744092	0.000135527	1.06756e-06	14	C14-Il13+ILC2
542	Xlr4a	6.14431e-07	1.5621	0.5	0.066	0.00856516	0.00337353	0.863509	0.2	0.044	1	0.00337353	1.22886e-06	14	C14-Il13+ILC2
543	Ivns1abp	9.97857e-06	1.49517	0.875	0.256	0.139101	9.44427e-07	2.12374	0.667	0.223	0.0131653	9.97857e-06	1.88885e-06	14	C14-Il13+ILC2
544	Sptssa	0.00713809	1.35301	0.75	0.453	1	1.0085e-06	1.57414	0.867	0.361	0.0140585	0.00713809	2.017e-06	14	C14-Il13+ILC2
545	Elk4	2.01046e-06	1.41671	0.5	0.069	0.0280258	0.315717	0.390592	0.133	0.069	1	0.315717	4.02091e-06	14	C14-Il13+ILC2
546	Fndc3a	2.0687e-06	1.43672	0.625	0.111	0.0288376	0.265354	0.387741	0.267	0.169	1	0.265354	4.13739e-06	14	C14-Il13+ILC2
547	Gm5601	4.66411e-05	1.3069	0.75	0.201	0.650178	2.6325e-06	1.70711	0.667	0.211	0.0366971	4.66411e-05	5.265e-06	14	C14-Il13+ILC2
548	Rapsn	0.0309858	0.429268	0.125	0.018	1	3.37948e-06	0.681542	0.133	0.009	0.04711	0.0309858	6.75896e-06	14	C14-Il13+ILC2
549	Rgs18	2.36223e-05	1.39337	0.5	0.089	0.329294	4.08392e-06	1.07294	0.333	0.056	0.0569299	2.36223e-05	8.16783e-06	14	C14-Il13+ILC2
550	Hilpda	4.22135e-06	2.402	0.75	0.194	0.0588456	0.00648032	1.18263	0.4	0.167	1	0.00648032	8.44267e-06	14	C14-Il13+ILC2
551	Tasp1	6.65834e-06	0.93086	0.375	0.042	0.0928172	4.50024e-06	1.10191	0.267	0.037	0.0627333	6.65834e-06	9.00045e-06	14	C14-Il13+ILC2
552	Thra	0.138373	0.518123	0.125	0.032	1	5.54852e-06	0.975713	0.2	0.022	0.0773464	0.138373	1.1097e-05	14	C14-Il13+ILC2
553	Bmp7	6.43243e-06	1.46078	0.25	0.02	0.089668	0.00480783	0.653958	0.133	0.023	1	0.00480783	1.28648e-05	14	C14-Il13+ILC2
554	Ltb	0.000596809	1.67719	1	0.709	1	6.68568e-06	1.61105	0.933	0.558	0.0931984	0.000596809	1.33713e-05	14	C14-Il13+ILC2
555	Ramp1	7.69899e-06	1.79946	0.875	0.275	0.107324	0.0068675	0.807725	0.467	0.201	1	0.0068675	1.53979e-05	14	C14-Il13+ILC2
556	Fkbp5	0.133307	0.659728	0.25	0.099	1	9.15317e-06	1.18529	0.4	0.084	0.127595	0.133307	1.83063e-05	14	C14-Il13+ILC2
557	Aplp2	0.26419	0.445133	0.375	0.224	1	9.81606e-06	1.30322	0.6	0.182	0.136836	0.26419	1.9632e-05	14	C14-Il13+ILC2
558	Kctd12	1.02799e-05	1.2696	0.875	0.239	0.143302	0.283536	0.826511	0.267	0.19	1	0.283536	2.05598e-05	14	C14-Il13+ILC2
559	Elk3	0.298821	-0.533127	0	0.12	1	1.1831e-05	1.24957	0.4	0.086	0.164924	0.298821	2.36619e-05	14	C14-Il13+ILC2
560	Serinc3	0.00403203	1.0756	1	0.633	1	1.53984e-05	1.31306	0.933	0.562	0.214654	0.00403203	3.07967e-05	14	C14-Il13+ILC2
561	Junb	0.000460252	1.37604	1	0.969	1	2.77071e-05	1.22054	1	0.956	0.386237	0.000460252	5.54134e-05	14	C14-Il13+ILC2
562	Zfp932	2.83705e-05	1.20683	0.375	0.05	0.395485	0.0187828	0.586783	0.133	0.029	1	0.0187828	5.67402e-05	14	C14-Il13+ILC2
563	Ndufaf2	3.78463e-05	1.56364	0.5	0.092	0.527577	0.154029	0.383259	0.2	0.092	1	0.154029	7.56912e-05	14	C14-Il13+ILC2
564	Cxcr6	0.0211732	1.08281	0.75	0.494	1	4.69303e-05	1.81934	0.667	0.254	0.654208	0.0211732	9.38584e-05	14	C14-Il13+ILC2
565	1810011H11Rik	5.02871e-05	1.02892	0.25	0.024	0.701002	0.00110586	0.537748	0.133	0.018	1	0.00110586	0.000100572	14	C14-Il13+ILC2
566	Pphln1	0.0268015	0.927573	0.25	0.065	1	5.44515e-05	1.03225	0.267	0.046	0.759054	0.0268015	0.0001089	14	C14-Il13+ILC2
567	Ncoa7	0.343899	-0.422419	0	0.101	1	5.45639e-05	1.02873	0.333	0.066	0.760621	0.343899	0.000109125	14	C14-Il13+ILC2
568	D17H6S56E-5	0.00356492	1.34603	0.5	0.156	1	6.51407e-05	1.78212	0.467	0.141	0.908061	0.00356492	0.000130277	14	C14-Il13+ILC2
569	Znrd1as	0.0187639	0.350591	0.125	0.016	1	7.37376e-05	0.726672	0.133	0.013	1	0.0187639	0.00014747	14	C14-Il13+ILC2
570	Tnfrsf18	0.000211585	1.42637	0.875	0.325	1	0.00010119	1.28296	0.6	0.213	1	0.000211585	0.00020237	14	C14-Il13+ILC2
571	Icos	0.00127901	1.6111	0.75	0.285	1	0.000111934	1.1961	0.6	0.197	1	0.00127901	0.000223856	14	C14-Il13+ILC2
572	Mvb12b	0.000120478	1.89655	0.375	0.06	1	0.00133623	0.905402	0.2	0.039	1	0.00133623	0.000240942	14	C14-Il13+ILC2
573	Dtnbp1	0.000120542	1.23761	0.5	0.1	1	0.145515	0.852921	0.2	0.096	1	0.145515	0.000241069	14	C14-Il13+ILC2
574	Mdfic	0.000126167	1.12184	0.5	0.096	1	0.338064	0.366264	0.133	0.071	1	0.338064	0.000252319	14	C14-Il13+ILC2
575	Ankrd13d	0.0126773	0.579778	0.125	0.015	1	0.000133412	0.550526	0.133	0.013	1	0.0126773	0.000266807	14	C14-Il13+ILC2
576	Tacc1	0.000137185	1.18683	0.5	0.1	1	0.138809	0.406707	0.2	0.09	1	0.138809	0.000274351	14	C14-Il13+ILC2
577	S100a6	0.000158769	-1.96655	0.875	0.969	1	0.0533748	-0.974585	0.867	0.852	1	0.0533748	0.000317513	14	C14-Il13+ILC2
578	Il2rg	0.000166837	1.28952	0.875	0.341	1	0.0565711	1.07296	0.467	0.298	1	0.0565711	0.000333647	14	C14-Il13+ILC2
579	Fam102a	0.802823	0.251841	0.125	0.107	1	0.000169595	1.14616	0.333	0.076	1	0.802823	0.000339162	14	C14-Il13+ILC2
580	Tnfsf11	0.00242441	0.727411	0.25	0.037	1	0.000220931	0.826956	0.133	0.014	1	0.00242441	0.000441813	14	C14-Il13+ILC2
581	Stt3b	0.0694322	0.769683	0.375	0.158	1	0.000234005	0.983478	0.467	0.136	1	0.0694322	0.000467955	14	C14-Il13+ILC2
582	Stag1	0.000248801	1.09868	0.75	0.216	1	0.0707038	-0.947093	0	0.181	1	0.0707038	0.000497541	14	C14-Il13+ILC2
583	Rtf1	0.000281398	1.21308	0.875	0.352	1	0.143087	0.421119	0.533	0.332	1	0.143087	0.000562717	14	C14-Il13+ILC2
584	Ddb1	0.0831497	0.563846	0.375	0.152	1	0.000290141	1.11316	0.4	0.114	1	0.0831497	0.000580198	14	C14-Il13+ILC2
585	Irf2bp2	0.000292307	1.49298	0.625	0.176	1	0.00133801	0.985237	0.467	0.17	1	0.00133801	0.000584529	14	C14-Il13+ILC2
586	Ttpal	0.000317647	0.735409	0.25	0.029	1	0.0598241	0.504011	0.133	0.039	1	0.0598241	0.000635193	14	C14-Il13+ILC2
587	Atxn1	0.114374	0.524602	0.25	0.089	1	0.000323642	1.00444	0.333	0.081	1	0.114374	0.000647179	14	C14-Il13+ILC2
588	Herc1	0.000325203	1.11446	0.5	0.107	1	0.00315531	0.858568	0.333	0.104	1	0.00315531	0.000650301	14	C14-Il13+ILC2
589	Il7r	0.000349802	1.86623	0.875	0.419	1	0.069323	0.570066	0.6	0.374	1	0.069323	0.000699482	14	C14-Il13+ILC2
590	Narf	0.460335	0.257195	0.125	0.062	1	0.000358302	0.683657	0.2	0.032	1	0.460335	0.000716475	14	C14-Il13+ILC2
591	Rdm1	0.283873	0.299854	0.5	0.324	1	0.000439924	1.51511	0.667	0.316	1	0.283873	0.000879655	14	C14-Il13+ILC2
592	Thoc2	0.000457584	1.18175	0.625	0.182	1	0.597507	0.449363	0.2	0.165	1	0.597507	0.000914958	14	C14-Il13+ILC2
593	Klf2	0.16672	-0.825279	0.75	0.857	1	0.000466361	-1.34224	0.733	0.909	1	0.16672	0.000932504	14	C14-Il13+ILC2
594	Ptma	0.00402672	0.651532	1	0.978	1	0.000474603	0.659795	1	0.963	1	0.00402672	0.000948981	14	C14-Il13+ILC2
595	Cd3g	0.000478685	-3.41237	0	0.707	1	0.016463	-1.31849	0.133	0.471	1	0.016463	0.00095714	14	C14-Il13+ILC2
596	Mctp1	0.111766	0.520218	0.125	0.03	1	0.000526217	0.453823	0.133	0.016	1	0.111766	0.00105216	14	C14-Il13+ILC2
597	Ms4a4b	0.00172424	-2.86894	0.25	0.757	1	0.000529638	-1.9185	0.267	0.73	1	0.00172424	0.001059	14	C14-Il13+ILC2
598	Zfp952	0.0248605	0.258613	0.125	0.017	1	0.000552597	0.615771	0.133	0.016	1	0.0248605	0.00110489	14	C14-Il13+ILC2
599	Chd8	0.000552839	1.15946	0.5	0.119	1	0.186374	-0.53855	0	0.105	1	0.186374	0.00110537	14	C14-Il13+ILC2
600	Ddx42	0.185739	-0.759807	0	0.182	1	0.000590979	0.938825	0.467	0.149	1	0.185739	0.00118161	14	C14-Il13+ILC2
601	Lef1	5.47249e-35	1.75491	0.578	0.102	7.62865e-31	4.30344e-90	2.43445	0.687	0.106	5.999e-86	5.47249e-35	8.60689e-90	2	C2-Cd8+Tmem
602	Rplp0	1.00442e-41	1.12622	1	0.995	1.40017e-37	1.97728e-87	1.21577	1	0.993	2.75633e-83	1.00442e-41	3.95456e-87	2	C2-Cd8+Tmem
603	Rps19	2.3225e-44	1.34278	1	0.98	3.23757e-40	1.37535e-85	1.40716	1	0.982	1.91724e-81	2.3225e-44	2.7507e-85	2	C2-Cd8+Tmem
604	Rps27rt	4.38866e-40	0.963224	1	1	6.1178e-36	6.64817e-83	1.00274	1	1	9.26754e-79	4.38866e-40	1.32963e-82	2	C2-Cd8+Tmem
605	Rpl13	1.0412e-41	1.05533	1	0.999	1.45143e-37	1.21603e-79	1.0344	1	0.996	1.69514e-75	1.0412e-41	2.43206e-79	2	C2-Cd8+Tmem
606	LOC105244208	1.3186e-38	1.02867	1	0.99	1.83812e-34	1.08708e-77	1.19185	1	0.992	1.51539e-73	1.3186e-38	2.17416e-77	2	C2-Cd8+Tmem
607	Rpl35	9.84409e-36	1.01829	1	0.985	1.37227e-31	7.35961e-77	1.1139	1	0.989	1.02593e-72	9.84409e-36	1.47192e-76	2	C2-Cd8+Tmem
608	Rps16	3.22874e-33	0.895186	1	0.999	4.50086e-29	7.99302e-76	1.03357	1	0.992	1.11423e-71	3.22874e-33	1.5986e-75	2	C2-Cd8+Tmem
609	LOC100862433	5.60714e-32	0.922727	1	0.994	7.81635e-28	5.80846e-74	1.07145	1	0.987	8.09699e-70	5.60714e-32	1.16169e-73	2	C2-Cd8+Tmem
610	Rps23	3.53284e-35	0.933173	1	0.996	4.92479e-31	3.50063e-73	0.981455	1	0.998	4.87987e-69	3.53284e-35	7.00125e-73	2	C2-Cd8+Tmem
611	Rps4x	3.85621e-31	0.936236	1	0.989	5.37556e-27	2.87215e-71	1.05308	1	0.985	4.00378e-67	3.85621e-31	5.7443e-71	2	C2-Cd8+Tmem
612	Rplp1	5.85016e-38	1.10226	1	0.992	8.15512e-34	3.36366e-71	1.07107	1	0.989	4.68894e-67	5.85016e-38	6.72731e-71	2	C2-Cd8+Tmem
613	Rpl8	9.9541e-37	0.993693	1	0.991	1.3876e-32	1.24444e-69	1.03201	1	0.982	1.73475e-65	9.9541e-37	2.48888e-69	2	C2-Cd8+Tmem
614	Wdr89	2.25913e-33	0.867755	1	0.996	3.14923e-29	1.97563e-69	0.966287	1	0.991	2.75403e-65	2.25913e-33	3.95126e-69	2	C2-Cd8+Tmem
615	Rpl32	2.20026e-34	0.93819	1	0.985	3.06717e-30	1.11153e-68	0.944975	1	0.995	1.54947e-64	2.20026e-34	2.22306e-68	2	C2-Cd8+Tmem
616	Rps18	1.18544e-32	1.11447	1	0.952	1.6525e-28	4.04414e-68	1.16646	1	0.952	5.63753e-64	1.18544e-32	8.08828e-68	2	C2-Cd8+Tmem
617	Ccr7	7.74157e-60	2.51014	0.767	0.108	1.07917e-55	2.42588e-66	2.07311	0.782	0.246	3.38167e-62	7.74157e-60	4.85176e-66	2	C2-Cd8+Tmem
618	Dapl1	7.16035e-29	1.61333	0.344	0.036	9.98152e-25	1.1568e-65	2.30354	0.455	0.047	1.61258e-61	7.16035e-29	2.3136e-65	2	C2-Cd8+Tmem
619	Uba52	5.02216e-26	0.660328	1	1	7.0009e-22	1.98365e-64	0.735292	1	1	2.7652e-60	5.02216e-26	3.96729e-64	2	C2-Cd8+Tmem
620	Rps20	6.79132e-31	1.08654	1	0.967	9.46711e-27	2.35648e-64	1.12241	0.995	0.95	3.28493e-60	6.79132e-31	4.71295e-64	2	C2-Cd8+Tmem
621	Rpl17	2.69964e-35	0.983236	1	0.994	3.7633e-31	3.1196e-64	1.0089	1	0.986	4.34872e-60	2.69964e-35	6.23919e-64	2	C2-Cd8+Tmem
622	Gm10045	3.08788e-19	0.761443	1	0.968	4.3045e-15	3.62666e-63	1.08016	0.995	0.935	5.05557e-59	3.08788e-19	7.25333e-63	2	C2-Cd8+Tmem
623	Rps24	6.98032e-30	1.04857	1	0.954	9.73056e-26	5.49431e-63	1.15192	0.991	0.946	7.65907e-59	6.98032e-30	1.09886e-62	2	C2-Cd8+Tmem
624	Rpl23a	1.7953e-30	0.908114	1	0.983	2.50265e-26	2.7791e-62	0.998943	1	0.972	3.87407e-58	1.7953e-30	5.55821e-62	2	C2-Cd8+Tmem
625	Rps3	3.20367e-31	0.878445	1	0.992	4.46591e-27	9.84191e-62	0.926529	1	0.988	1.37196e-57	3.20367e-31	1.96838e-61	2	C2-Cd8+Tmem
626	Rps8	2.30171e-27	0.995567	0.989	0.952	3.20858e-23	1.07957e-60	1.06218	1	0.942	1.50492e-56	2.30171e-27	2.15914e-60	2	C2-Cd8+Tmem
627	Rpl15	1.6092e-30	0.843784	1	0.985	2.24323e-26	6.80534e-59	0.927014	1	0.973	9.48664e-55	1.6092e-30	1.36107e-58	2	C2-Cd8+Tmem
628	Rps3a1	4.48804e-27	0.949553	1	0.953	6.25633e-23	6.05791e-58	0.956659	0.995	0.967	8.44472e-54	4.48804e-27	1.21158e-57	2	C2-Cd8+Tmem
629	Rps27a	1.26149e-26	0.784065	1	0.992	1.75851e-22	1.52197e-57	0.89736	1	0.986	2.12162e-53	1.26149e-26	3.04393e-57	2	C2-Cd8+Tmem
630	Rps15	3.29253e-24	0.809661	1	0.978	4.58978e-20	2.20289e-57	0.968076	1	0.969	3.07083e-53	3.29253e-24	4.40579e-57	2	C2-Cd8+Tmem
631	Rpl21	1.92035e-21	0.871208	1	0.949	2.67697e-17	3.70083e-57	1.06983	0.995	0.936	5.15896e-53	1.92035e-21	7.40166e-57	2	C2-Cd8+Tmem
632	Rpl37rt	2.52307e-24	0.689309	1	0.995	3.51716e-20	2.84454e-56	0.73387	1	0.998	3.96529e-52	2.52307e-24	5.68908e-56	2	C2-Cd8+Tmem
633	Rpl6	1.5343e-25	0.774627	1	0.982	2.13881e-21	4.11263e-55	0.89613	1	0.966	5.73301e-51	1.5343e-25	8.22527e-55	2	C2-Cd8+Tmem
634	Rps9	4.19803e-23	0.616344	1	0.999	5.85206e-19	1.56276e-54	0.776685	1	0.997	2.17849e-50	4.19803e-23	3.12553e-54	2	C2-Cd8+Tmem
635	Rpl19	9.32583e-25	0.713928	1	0.995	1.30002e-20	4.7674e-54	0.850658	1	0.991	6.64576e-50	9.32583e-25	9.5348e-54	2	C2-Cd8+Tmem
636	Rpl18	1.33733e-28	0.859408	1	0.976	1.86423e-24	1.92066e-53	0.959782	1	0.965	2.6774e-49	1.33733e-28	3.84132e-53	2	C2-Cd8+Tmem
637	Rpl14	6.06631e-25	0.707074	1	0.991	8.45644e-21	2.45763e-53	0.801429	1	0.99	3.42594e-49	6.06631e-25	4.91526e-53	2	C2-Cd8+Tmem
638	Rpl26	1.28345e-21	0.76957	1	0.959	1.78912e-17	1.33562e-52	0.8817	1	0.951	1.86185e-48	1.28345e-21	2.67124e-52	2	C2-Cd8+Tmem
639	Rps2	4.1139e-23	0.933591	1	0.936	5.73477e-19	1.66123e-51	1.10066	0.986	0.887	2.31576e-47	4.1139e-23	3.32247e-51	2	C2-Cd8+Tmem
640	Gm25380	3.77933e-24	0.739099	1	0.992	5.26839e-20	6.40273e-51	0.964969	0.995	0.971	8.92541e-47	3.77933e-24	1.28055e-50	2	C2-Cd8+Tmem
641	Rpsa	3.44289e-24	0.893527	1	0.948	4.79939e-20	8.72726e-51	0.996413	0.995	0.921	1.21658e-46	3.44289e-24	1.74545e-50	2	C2-Cd8+Tmem
642	Rps14	2.58182e-30	1.00184	1	0.952	3.59905e-26	1.21078e-49	0.930995	0.986	0.937	1.68783e-45	2.58182e-30	2.42156e-49	2	C2-Cd8+Tmem
643	Il7r	3.56953e-16	0.985041	0.822	0.377	4.97592e-12	1.66324e-49	1.63126	0.782	0.291	2.31856e-45	3.56953e-16	3.32649e-49	2	C2-Cd8+Tmem
644	Rpl41	7.17273e-30	0.651834	1	1	9.99878e-26	1.35852e-47	0.563387	1	1	1.89377e-43	7.17273e-30	2.71704e-47	2	C2-Cd8+Tmem
645	Rpl10a	8.55678e-24	0.835561	0.989	0.963	1.19282e-19	1.3504e-46	0.894646	1	0.917	1.88246e-42	8.55678e-24	2.70081e-46	2	C2-Cd8+Tmem
646	Rpl34-ps1	1.0585e-27	0.702664	1	0.991	1.47555e-23	1.45013e-46	0.674123	1	0.996	2.02148e-42	1.0585e-27	2.90026e-46	2	C2-Cd8+Tmem
647	Rpl4	3.09203e-24	0.72277	1	0.994	4.3103e-20	2.07553e-45	0.848286	1	0.98	2.89329e-41	3.09203e-24	4.15106e-45	2	C2-Cd8+Tmem
648	Eef1a1	3.12087e-21	0.596922	1	0.994	4.3505e-17	7.69726e-45	0.729786	0.995	0.996	1.073e-40	3.12087e-21	1.53945e-44	2	C2-Cd8+Tmem
649	Rpl31-ps12	2.26574e-18	0.707687	1	0.943	3.15844e-14	2.00738e-44	0.881216	0.981	0.913	2.79828e-40	2.26574e-18	4.01475e-44	2	C2-Cd8+Tmem
650	S100a6	1.02012e-16	-1.15271	0.878	0.978	1.42205e-12	2.71461e-43	-1.64921	0.602	0.906	3.78417e-39	1.02012e-16	5.42923e-43	2	C2-Cd8+Tmem
651	Tmsb10	2.73e-14	0.530911	1	0.997	3.80562e-10	8.73597e-43	0.68952	1	0.996	1.21779e-38	2.73e-14	1.74719e-42	2	C2-Cd8+Tmem
652	Rps5	9.35677e-20	0.810098	1	0.916	1.30433e-15	1.69792e-42	0.922898	0.995	0.892	2.36691e-38	9.35677e-20	3.39585e-42	2	C2-Cd8+Tmem
653	Tpt1	2.36726e-21	0.738183	1	0.982	3.29997e-17	3.16677e-39	0.762117	0.995	0.959	4.41448e-35	2.36726e-21	6.33355e-39	2	C2-Cd8+Tmem
654	Rpl27a	3.45275e-20	0.671959	1	0.989	4.81313e-16	1.4412e-38	0.741739	1	0.968	2.00903e-34	3.45275e-20	2.88239e-38	2	C2-Cd8+Tmem
655	Actn1	2.00036e-24	1.26252	0.378	0.059	2.7885e-20	7.33851e-36	1.36757	0.303	0.041	1.02299e-31	2.00036e-24	1.4677e-35	2	C2-Cd8+Tmem
656	Rps11	5.21945e-11	0.521172	1	0.976	7.27592e-07	2.73173e-34	0.711897	1	0.977	3.80803e-30	5.21945e-11	5.46346e-34	2	C2-Cd8+Tmem
657	Ccl5	2.8984e-06	-1.24756	0.978	1	0.0404037	4.17847e-34	-2.40557	0.962	0.991	5.82479e-30	2.8984e-06	8.35694e-34	2	C2-Cd8+Tmem
658	Igfbp4	2.61657e-15	1.45797	0.344	0.087	3.6475e-11	6.29588e-34	1.74393	0.45	0.132	8.77645e-30	2.61657e-15	1.25918e-33	2	C2-Cd8+Tmem
659	Rps13	3.4431e-15	0.677725	0.978	0.924	4.79968e-11	7.74913e-34	0.90345	0.972	0.851	1.08023e-29	3.4431e-15	1.54983e-33	2	C2-Cd8+Tmem
660	Rpl39	4.60789e-17	0.766773	0.989	0.93	6.4234e-13	1.9383e-33	0.896273	0.986	0.877	2.70199e-29	4.60789e-17	3.87659e-33	2	C2-Cd8+Tmem
661	Tcf7	3.55612e-10	1.20937	0.411	0.159	4.95723e-06	5.67636e-33	1.48125	0.469	0.133	7.91285e-29	3.55612e-10	1.13527e-32	2	C2-Cd8+Tmem
662	Ahnak	5.13082e-13	-1.31505	0.322	0.698	7.15236e-09	2.12311e-32	-1.84665	0.137	0.608	2.95962e-28	5.13082e-13	4.24622e-32	2	C2-Cd8+Tmem
663	Tyrobp	1.31171e-12	-2.62835	0.278	0.6	1.82852e-08	5.18513e-32	-2.76458	0.246	0.657	7.22806e-28	1.31171e-12	1.03703e-31	2	C2-Cd8+Tmem
664	Lgals1	1.51691e-16	-1.74929	0.567	0.862	2.11457e-12	1.50406e-31	-1.91256	0.464	0.804	2.09666e-27	1.51691e-16	3.00812e-31	2	C2-Cd8+Tmem
665	Satb1	6.46672e-28	1.51465	0.7	0.199	9.01461e-24	7.95402e-31	1.46044	0.607	0.257	1.10879e-26	6.46672e-28	1.5908e-30	2	C2-Cd8+Tmem
666	Cd3d	1.65206e-07	0.569558	0.9	0.619	0.00230297	1.37812e-30	1.051	0.839	0.469	1.9211e-26	1.65206e-07	2.75624e-30	2	C2-Cd8+Tmem
667	Rps6	9.25026e-13	0.899644	0.9	0.769	1.28949e-08	3.13815e-30	1.0194	0.877	0.718	4.37458e-26	9.25026e-13	6.27629e-30	2	C2-Cd8+Tmem
668	Saraf	1.5603e-12	0.825397	0.911	0.712	2.17505e-08	4.89238e-30	1.09699	0.853	0.619	6.81998e-26	1.5603e-12	9.78477e-30	2	C2-Cd8+Tmem
669	Fau	1.5128e-12	0.471514	1	0.996	2.10884e-08	3.2086e-29	0.54484	1	0.987	4.47279e-25	1.5128e-12	6.41721e-29	2	C2-Cd8+Tmem
670	Rpl7	6.07572e-19	0.679465	1	0.972	8.46956e-15	6.58588e-29	0.69972	0.991	0.932	9.18072e-25	6.07572e-19	1.31718e-28	2	C2-Cd8+Tmem
671	Fcer1g	1.9198e-11	-2.22444	0.444	0.687	2.6762e-07	1.03567e-28	-2.12225	0.398	0.733	1.44373e-24	1.9198e-11	2.07135e-28	2	C2-Cd8+Tmem
672	S1pr1	3.66866e-13	1.0069	0.511	0.178	5.11411e-09	1.06367e-27	1.46628	0.474	0.165	1.48276e-23	3.66866e-13	2.12734e-27	2	C2-Cd8+Tmem
673	Rpl22l1	9.96001e-19	0.915067	0.967	0.833	1.38842e-14	1.875e-27	0.930958	0.9	0.793	2.61375e-23	9.96001e-19	3.75e-27	2	C2-Cd8+Tmem
674	Cyba	1.91819e-17	-1.03565	0.767	0.948	2.67396e-13	4.99324e-27	-0.904682	0.716	0.912	6.96058e-23	1.91819e-17	9.98649e-27	2	C2-Cd8+Tmem
675	Dusp10	3.22111e-18	1.43815	0.378	0.083	4.49022e-14	1.74785e-25	1.54533	0.346	0.092	2.4365e-21	3.22111e-18	3.4957e-25	2	C2-Cd8+Tmem
676	Rps25	4.7118e-15	0.712829	1	0.94	6.56825e-11	5.63282e-25	0.735309	0.962	0.857	7.85215e-21	4.7118e-15	1.12656e-24	2	C2-Cd8+Tmem
677	Btg1	4.62171e-06	0.401562	1	0.975	0.0644266	2.56342e-24	0.684572	0.995	0.968	3.57341e-20	4.62171e-06	5.12684e-24	2	C2-Cd8+Tmem
678	Serinc3	1.27495e-13	-1.43534	0.278	0.678	1.77729e-09	5.06271e-24	-1.3622	0.251	0.633	7.05741e-20	1.27495e-13	1.01254e-23	2	C2-Cd8+Tmem
679	LOC108167922	2.65822e-15	0.53489	0.989	0.991	3.70555e-11	9.42159e-24	0.495799	1	0.987	1.31337e-19	2.65822e-15	1.88432e-23	2	C2-Cd8+Tmem
680	Anxa2	4.00755e-12	-1.52982	0.189	0.557	5.58653e-08	1.05792e-23	-1.72308	0.071	0.446	1.47474e-19	4.00755e-12	2.11584e-23	2	C2-Cd8+Tmem
681	Cst3	5.32315e-05	-1.83281	0.844	0.82	0.742047	4.25776e-23	-2.04589	0.517	0.746	5.93532e-19	5.32315e-05	8.51553e-23	2	C2-Cd8+Tmem
682	Rpl29	3.29772e-10	0.534671	0.989	0.968	4.59702e-06	1.60139e-22	0.58048	0.981	0.923	2.23234e-18	3.29772e-10	3.20279e-22	2	C2-Cd8+Tmem
683	S100a4	2.10356e-13	-1.81584	0.2	0.591	2.93237e-09	2.07853e-22	-1.80124	0.076	0.445	2.89747e-18	2.10356e-13	4.15706e-22	2	C2-Cd8+Tmem
684	Eef1b2	1.57304e-19	1.04493	0.922	0.743	2.19282e-15	1.13754e-21	0.938082	0.787	0.612	1.58574e-17	1.57304e-19	2.27509e-21	2	C2-Cd8+Tmem
685	Tmsb4x	2.66472e-21	-0.562034	1	1	3.71462e-17	1.40928e-16	-0.418137	1	1	1.96454e-12	1.40928e-16	5.32943e-21	2	C2-Cd8+Tmem
686	Lgals3	5.21826e-10	-1.60492	0.322	0.624	7.27425e-06	4.73358e-21	-1.92948	0.147	0.502	6.59861e-17	5.21826e-10	9.46716e-21	2	C2-Cd8+Tmem
687	Klf2	9.85268e-14	0.964959	0.978	0.842	1.37346e-09	5.40803e-21	0.616175	0.986	0.89	7.53879e-17	9.85268e-14	1.08161e-20	2	C2-Cd8+Tmem
688	S100a11	1.14365e-11	-1.21633	0.7	0.871	1.59425e-07	2.06906e-20	-1.1586	0.46	0.77	2.88427e-16	1.14365e-11	4.13812e-20	2	C2-Cd8+Tmem
689	Rpl22	9.14823e-09	0.537518	0.978	0.875	0.000127526	3.00854e-20	0.716588	0.929	0.836	4.19391e-16	9.14823e-09	6.01708e-20	2	C2-Cd8+Tmem
690	Eef1g	2.29047e-13	0.805864	0.944	0.86	3.19292e-09	2.70994e-19	0.758012	0.877	0.757	3.77765e-15	2.29047e-13	5.41988e-19	2	C2-Cd8+Tmem
691	Klrk1	5.19448e-07	-1.40725	0.133	0.397	0.0072411	3.52885e-19	-1.80025	0.071	0.393	4.91922e-15	5.19448e-07	7.05771e-19	2	C2-Cd8+Tmem
692	Rpl10	7.50963e-14	0.513891	1	0.994	1.04684e-09	4.05248e-19	0.438012	0.995	0.981	5.64916e-15	7.50963e-14	8.10497e-19	2	C2-Cd8+Tmem
693	Mef2c	7.60923e-05	-0.932036	0.044	0.223	1	8.34074e-19	-1.60503	0.019	0.322	1.1627e-14	7.60923e-05	1.66815e-18	2	C2-Cd8+Tmem
694	Sh3bgrl3	1.80157e-18	-0.842173	0.933	0.987	2.51139e-14	9.82163e-18	-0.642751	0.872	0.959	1.36913e-13	9.82163e-18	3.60313e-18	2	C2-Cd8+Tmem
695	Bcl11b	0.000301539	0.444827	0.578	0.375	1	7.08564e-18	1.0269	0.564	0.292	9.87738e-14	0.000301539	1.41713e-17	2	C2-Cd8+Tmem
696	Ctsh	8.40835e-05	-1.19549	0.244	0.418	1	7.67061e-18	-1.41486	0.081	0.398	1.06928e-13	8.40835e-05	1.53412e-17	2	C2-Cd8+Tmem
697	Gzma	0.0559938	-2.42361	0.211	0.297	1	9.3394e-18	-3.54867	0.18	0.509	1.30191e-13	0.0559938	1.86788e-17	2	C2-Cd8+Tmem
698	Cd44	0.000905422	-0.572667	0.178	0.359	1	9.40046e-18	-1.2247	0.038	0.34	1.31042e-13	0.000905422	1.88009e-17	2	C2-Cd8+Tmem
699	H2-Aa	1.69104e-07	-3.2368	0.511	0.665	0.00235731	1.03166e-17	-3.02981	0.242	0.549	1.43814e-13	1.69104e-07	2.06333e-17	2	C2-Cd8+Tmem
700	Actb	3.33703e-13	-0.800772	1	0.996	4.65182e-09	1.08363e-17	-0.750917	0.976	0.996	1.51058e-13	3.33703e-13	2.16726e-17	2	C2-Cd8+Tmem
701	Gm21188	5.78012e-91	2.2897	0.778	0.04	8.05749e-87	5.78371e-180	2.60158	0.812	0.014	8.06249e-176	5.78012e-91	1.15674e-179	3	C3-Lyz1+M
702	Gm9733	3.39443e-83	1.81082	0.569	0.012	4.73184e-79	1.17454e-159	2.67598	0.732	0.013	1.63731e-155	3.39443e-83	2.34908e-159	3	C3-Lyz1+M
703	Ifitm6	3.58388e-38	1.50968	0.514	0.055	4.99592e-34	1.13798e-150	2.59702	0.768	0.023	1.58634e-146	3.58388e-38	2.27595e-150	3	C3-Lyz1+M
704	Clec4a3	7.06596e-65	2.14652	0.847	0.098	9.84995e-61	3.18497e-135	2.68625	0.83	0.048	4.43984e-131	7.06596e-65	6.36994e-135	3	C3-Lyz1+M
705	Ms4a6c	4.08931e-58	2.73549	0.986	0.227	5.7005e-54	6.2006e-126	3.64008	0.946	0.11	8.64364e-122	4.08931e-58	1.24012e-125	3	C3-Lyz1+M
706	Clec4a1	1.55566e-49	1.55758	0.667	0.073	2.16859e-45	6.09569e-116	2.01116	0.688	0.032	8.4974e-112	1.55566e-49	1.21914e-115	3	C3-Lyz1+M
707	Gpr141	3.75616e-34	1.06743	0.417	0.037	5.23608e-30	3.04033e-110	1.73506	0.562	0.016	4.23823e-106	3.75616e-34	6.08067e-110	3	C3-Lyz1+M
708	Lyz1	1.90749e-80	2.06002	0.667	0.031	2.65905e-76	1.3675e-109	2.51155	0.616	0.025	1.9063e-105	1.90749e-80	2.735e-109	3	C3-Lyz1+M
709	F13a1	1.98531e-71	2.11198	0.486	0.01	2.76752e-67	3.79818e-109	2.92185	0.696	0.043	5.29467e-105	1.98531e-71	7.59637e-109	3	C3-Lyz1+M
710	Pla2g7	2.04998e-46	1.59229	0.667	0.076	2.85767e-42	1.74376e-107	2.436	0.732	0.051	2.4308e-103	2.04998e-46	3.48751e-107	3	C3-Lyz1+M
711	Tgfbi	7.65372e-66	2.68229	0.944	0.146	1.06693e-61	1.84953e-107	2.34343	0.777	0.061	2.57824e-103	7.65372e-66	3.69905e-107	3	C3-Lyz1+M
712	Cd300a	4.60638e-49	1.53262	0.917	0.154	6.42129e-45	1.00919e-105	2.12836	0.741	0.053	1.40681e-101	4.60638e-49	2.01838e-105	3	C3-Lyz1+M
713	Clec7a	3.48664e-51	1.74833	0.736	0.09	4.86037e-47	1.99014e-104	2.19917	0.696	0.044	2.77425e-100	3.48664e-51	3.98028e-104	3	C3-Lyz1+M
714	Csf1r	1.31334e-47	1.70798	0.806	0.126	1.8308e-43	1.73773e-103	2.04501	0.696	0.043	2.42239e-99	1.31334e-47	3.47546e-103	3	C3-Lyz1+M
715	Ccl9	3.70832e-48	2.44206	0.889	0.182	5.1694e-44	2.12089e-99	2.77889	0.911	0.129	2.95652e-95	3.70832e-48	4.24179e-99	3	C3-Lyz1+M
716	Lst1	7.39106e-60	2.29089	0.958	0.158	1.03031e-55	5.22991e-99	2.6802	0.911	0.13	7.2905e-95	7.39106e-60	1.04598e-98	3	C3-Lyz1+M
717	Fn1	3.36215e-22	1.33962	0.375	0.054	4.68684e-18	1.25133e-95	2.16719	0.58	0.028	1.74436e-91	3.36215e-22	2.50267e-95	3	C3-Lyz1+M
718	Cybb	2.88945e-58	2.08346	0.986	0.181	4.02789e-54	6.65378e-91	2.42178	0.938	0.159	9.27537e-87	2.88945e-58	1.33076e-90	3	C3-Lyz1+M
719	Emilin2	1.66578e-41	1.35645	0.597	0.07	2.32209e-37	8.71321e-91	1.78055	0.607	0.037	1.21462e-86	1.66578e-41	1.74264e-90	3	C3-Lyz1+M
720	Gda	2.48965e-47	1.33506	0.556	0.046	3.47057e-43	1.12289e-90	1.99823	0.625	0.042	1.56531e-86	2.48965e-47	2.24579e-90	3	C3-Lyz1+M
721	Clec4a2	1.80884e-48	1.44269	0.667	0.071	2.52153e-44	1.3037e-89	1.89484	0.607	0.037	1.81736e-85	1.80884e-48	2.60741e-89	3	C3-Lyz1+M
722	Gm5150	1.82093e-35	0.904682	0.389	0.027	2.53838e-31	4.87085e-88	1.53926	0.446	0.011	6.78997e-84	1.82093e-35	9.7417e-88	3	C3-Lyz1+M
723	Fcgr3	2.07038e-56	1.96397	0.931	0.147	2.88611e-52	8.49388e-87	2.14057	0.804	0.099	1.18405e-82	2.07038e-56	1.69878e-86	3	C3-Lyz1+M
724	Ifi204	1.36943e-53	1.43639	0.569	0.041	1.90898e-49	1.49119e-86	1.99648	0.536	0.027	2.07872e-82	1.36943e-53	2.98239e-86	3	C3-Lyz1+M
725	Klra2	1.77749e-47	1.45433	0.431	0.022	2.47782e-43	3.44277e-86	1.80084	0.518	0.024	4.79922e-82	1.77749e-47	6.88554e-86	3	C3-Lyz1+M
726	Ifitm3	1.08958e-39	2.70545	1	0.461	1.51888e-35	9.761e-85	4.05829	1	0.339	1.36068e-80	1.08958e-39	1.9522e-84	3	C3-Lyz1+M
727	Ms4a4c	8.10148e-41	2.18434	0.889	0.227	1.12935e-36	2.18085e-84	2.72931	0.884	0.16	3.0401e-80	8.10148e-41	4.36169e-84	3	C3-Lyz1+M
728	Chil3	1.16845e-52	3.10464	0.528	0.035	1.62882e-48	9.704e-83	3.77484	0.634	0.059	1.35274e-78	1.16845e-52	1.9408e-82	3	C3-Lyz1+M
729	Lyz2	3.25221e-52	4.97068	0.986	0.361	4.53358e-48	1.26422e-81	5.81275	1	0.387	1.76233e-77	3.25221e-52	2.52844e-81	3	C3-Lyz1+M
730	Igsf6	3.46622e-55	1.81756	0.819	0.111	4.83191e-51	4.87268e-81	1.93552	0.598	0.045	6.79252e-77	3.46622e-55	9.74536e-81	3	C3-Lyz1+M
731	Gsr	1.06973e-20	1.7376	0.639	0.194	1.4912e-16	1.28672e-79	2.61421	0.857	0.159	1.79369e-75	1.06973e-20	2.57344e-79	3	C3-Lyz1+M
732	Alox5ap	4.86136e-33	1.71977	0.972	0.345	6.77673e-29	4.02629e-79	2.78488	0.946	0.231	5.61264e-75	4.86136e-33	8.05257e-79	3	C3-Lyz1+M
733	Pirb	2.86484e-40	1.3562	0.764	0.131	3.99358e-36	2.02688e-77	1.77514	0.616	0.053	2.82547e-73	2.86484e-40	4.05376e-77	3	C3-Lyz1+M
734	Wfdc17	1.21085e-36	1.35943	0.931	0.269	1.68792e-32	1.24087e-76	2.65362	0.92	0.205	1.72977e-72	1.21085e-36	2.48173e-76	3	C3-Lyz1+M
735	Cd177	1.04707e-19	0.588552	0.167	0.007	1.45962e-15	1.67489e-76	1.54761	0.42	0.014	2.33479e-72	1.04707e-19	3.34978e-76	3	C3-Lyz1+M
736	Hp	1.1789e-18	1.75321	0.597	0.176	1.64339e-14	2.53278e-76	2.8457	0.884	0.195	3.5307e-72	1.1789e-18	5.06556e-76	3	C3-Lyz1+M
737	Cd302	2.27824e-54	1.40249	0.667	0.064	3.17586e-50	3.14297e-75	1.5842	0.536	0.037	4.38131e-71	2.27824e-54	6.28595e-75	3	C3-Lyz1+M
738	Ccl6	1.24891e-43	2.32052	0.903	0.205	1.74098e-39	4.68901e-75	2.66552	0.946	0.24	6.53648e-71	1.24891e-43	9.37801e-75	3	C3-Lyz1+M
739	Mpeg1	5.64321e-32	1.50724	0.819	0.192	7.86663e-28	1.79284e-73	1.83914	0.741	0.094	2.49922e-69	5.64321e-32	3.58569e-73	3	C3-Lyz1+M
740	Plaur	1.23381e-26	1.56111	0.597	0.122	1.71993e-22	2.4528e-73	2.07271	0.812	0.129	3.41921e-69	1.23381e-26	4.9056e-73	3	C3-Lyz1+M
741	Pld4	1.50801e-33	1.51888	0.847	0.197	2.10217e-29	2.42836e-71	1.88339	0.821	0.132	3.38513e-67	1.50801e-33	4.85671e-71	3	C3-Lyz1+M
742	Cd14	3.53123e-26	1.71175	0.708	0.179	4.92253e-22	5.67975e-71	2.31327	0.732	0.105	7.91757e-67	3.53123e-26	1.13595e-70	3	C3-Lyz1+M
743	Ifitm2	8.0363e-28	1.54509	0.972	0.493	1.12026e-23	1.70215e-70	2.82418	0.982	0.347	2.37279e-66	8.0363e-28	3.40429e-70	3	C3-Lyz1+M
744	Ncf2	5.27766e-46	1.47047	0.806	0.125	7.35706e-42	4.93151e-70	1.71494	0.616	0.063	6.87453e-66	5.27766e-46	9.86302e-70	3	C3-Lyz1+M
745	Vcan	1.05549e-13	0.750819	0.111	0.005	1.47135e-09	5.99417e-70	1.35027	0.33	0.005	8.35587e-66	1.05549e-13	1.19883e-69	3	C3-Lyz1+M
746	Hacd4	2.41185e-33	0.917571	0.375	0.029	3.36212e-29	1.04463e-69	1.37398	0.42	0.018	1.45621e-65	2.41185e-33	2.08926e-69	3	C3-Lyz1+M
747	F10	2.36696e-24	0.87601	0.167	0.004	3.29955e-20	1.13489e-69	1.30963	0.375	0.012	1.58203e-65	2.36696e-24	2.26978e-69	3	C3-Lyz1+M
748	Mcemp1	3.31373e-14	0.602762	0.361	0.073	4.61933e-10	1.47975e-69	1.61324	0.527	0.041	2.06277e-65	3.31373e-14	2.9595e-69	3	C3-Lyz1+M
749	Ms4a6d	1.52049e-63	2.26446	0.819	0.093	2.11956e-59	1.57867e-69	1.8952	0.562	0.05	2.20067e-65	1.52049e-63	3.15734e-69	3	C3-Lyz1+M
750	Thbs1	1.09913e-46	1.38882	0.431	0.022	1.53218e-42	1.76386e-69	2.00235	0.518	0.04	2.45882e-65	1.09913e-46	3.52772e-69	3	C3-Lyz1+M
751	Lgals3	3.49604e-34	2.03848	0.986	0.558	4.87348e-30	2.0389e-69	2.86476	0.973	0.385	2.84222e-65	3.49604e-34	4.0778e-69	3	C3-Lyz1+M
752	Plac8	1.00369e-30	2.84754	0.917	0.406	1.39915e-26	2.6804e-69	3.67534	0.973	0.384	3.73647e-65	1.00369e-30	5.36079e-69	3	C3-Lyz1+M
753	Plbd1	3.37898e-42	1.60778	0.903	0.181	4.71029e-38	7.37766e-68	1.82377	0.652	0.075	1.02845e-63	3.37898e-42	1.47553e-67	3	C3-Lyz1+M
754	Lrp1	2.50032e-36	1.23553	0.514	0.06	3.48544e-32	1.66134e-66	1.50135	0.473	0.032	2.31591e-62	2.50032e-36	3.32268e-66	3	C3-Lyz1+M
755	Mgst1	1.35442e-18	1.1331	0.583	0.152	1.88806e-14	3.03665e-65	2.30919	0.821	0.179	4.23309e-61	1.35442e-18	6.0733e-65	3	C3-Lyz1+M
756	Ctss	1.8164e-38	2.19664	1	0.575	2.53206e-34	4.56546e-65	2.36347	0.991	0.42	6.36425e-61	1.8164e-38	9.13092e-65	3	C3-Lyz1+M
757	Spi1	5.7486e-34	1.55442	0.903	0.258	8.01355e-30	1.17364e-64	1.96192	0.812	0.152	1.63605e-60	5.7486e-34	2.34728e-64	3	C3-Lyz1+M
758	Tpd52	8.27869e-36	1.51999	0.917	0.254	1.15405e-31	1.22892e-63	1.97638	0.884	0.202	1.71312e-59	8.27869e-36	2.45785e-63	3	C3-Lyz1+M
759	Mnda	4.74213e-25	1.23105	0.5	0.085	6.61052e-21	1.37134e-63	1.69263	0.464	0.034	1.91165e-59	4.74213e-25	2.74268e-63	3	C3-Lyz1+M
760	Clec4e	8.28452e-27	0.746239	0.389	0.042	1.15486e-22	2.28444e-63	1.83368	0.509	0.044	3.18451e-59	8.28452e-27	4.56888e-63	3	C3-Lyz1+M
761	Msrb1	5.35955e-27	1.51342	0.917	0.345	7.47121e-23	1.26555e-62	2.20237	0.964	0.347	1.76418e-58	5.35955e-27	2.5311e-62	3	C3-Lyz1+M
762	Atf3	1.74342e-25	1.53862	0.833	0.279	2.43033e-21	3.43268e-62	2.11203	0.857	0.196	4.78515e-58	1.74342e-25	6.86535e-62	3	C3-Lyz1+M
763	Msr1	8.5731e-62	1.20576	0.444	0.011	1.19509e-57	1.12116e-42	0.82644	0.196	0.003	1.5629e-38	1.12116e-42	1.71462e-61	3	C3-Lyz1+M
764	Ly86	2.0978e-35	1.56414	0.889	0.207	2.92433e-31	4.88453e-61	1.80468	0.741	0.121	6.80904e-57	2.0978e-35	9.76907e-61	3	C3-Lyz1+M
765	Cd68	4.8556e-43	1.60475	0.931	0.205	6.7687e-39	6.33666e-61	1.6449	0.634	0.083	8.8333e-57	4.8556e-43	1.26733e-60	3	C3-Lyz1+M
766	Cyp4f18	1.22964e-45	1.78065	0.75	0.111	1.71412e-41	9.02695e-61	1.71305	0.616	0.079	1.25836e-56	1.22964e-45	1.80539e-60	3	C3-Lyz1+M
767	Smpdl3a	1.10012e-10	1.06563	0.75	0.345	1.53357e-06	1.50628e-60	2.11809	0.902	0.246	2.09975e-56	1.10012e-10	3.01255e-60	3	C3-Lyz1+M
768	Sirpb1b	1.30647e-19	0.702898	0.292	0.034	1.82123e-15	1.62855e-60	1.2811	0.348	0.013	2.2702e-56	1.30647e-19	3.25711e-60	3	C3-Lyz1+M
769	Tnfaip2	1.75149e-10	0.563195	0.319	0.081	2.44157e-06	1.78865e-60	1.34994	0.482	0.039	2.49338e-56	1.75149e-10	3.5773e-60	3	C3-Lyz1+M
770	Hck	6.54598e-41	1.49612	0.75	0.125	9.1251e-37	2.80354e-60	1.58167	0.562	0.062	3.90813e-56	6.54598e-41	5.60707e-60	3	C3-Lyz1+M
771	Gngt2	8.89908e-29	1.8021	0.806	0.219	1.24053e-24	1.36409e-59	2.51787	0.777	0.163	1.90154e-55	8.89908e-29	2.72817e-59	3	C3-Lyz1+M
772	Ccr2	3.10598e-29	1.67927	0.931	0.366	4.32973e-25	5.00833e-59	2.24153	0.848	0.212	6.98161e-55	3.10598e-29	1.00167e-58	3	C3-Lyz1+M
773	Csf2ra	6.83521e-42	1.64375	0.931	0.196	9.52828e-38	6.04743e-58	1.72516	0.688	0.112	8.43012e-54	6.83521e-42	1.20949e-57	3	C3-Lyz1+M
774	Serpinb10	3.73358e-25	0.682425	0.181	0.005	5.20461e-21	1.00735e-57	1.3913	0.295	0.007	1.40425e-53	3.73358e-25	2.0147e-57	3	C3-Lyz1+M
775	Cd300c2	3.10315e-37	1.5135	0.736	0.131	4.32579e-33	1.01649e-57	1.65962	0.482	0.044	1.41698e-53	3.10315e-37	2.03297e-57	3	C3-Lyz1+M
776	Cebpb	9.85425e-25	1.7533	0.958	0.583	1.37368e-20	1.36194e-57	2.30113	1	0.612	1.89854e-53	9.85425e-25	2.72388e-57	3	C3-Lyz1+M
777	Psap	9.39689e-33	1.8809	1	0.699	1.30993e-28	1.45747e-57	2.30582	0.991	0.589	2.03171e-53	9.39689e-33	2.91494e-57	3	C3-Lyz1+M
778	AI607873	1.40241e-33	1.37049	0.569	0.082	1.95496e-29	1.67168e-56	1.43937	0.438	0.035	2.33032e-52	1.40241e-33	3.34336e-56	3	C3-Lyz1+M
779	Clec12a	1.87866e-34	1.47139	0.764	0.149	2.61885e-30	2.38596e-56	1.625	0.58	0.073	3.32602e-52	1.87866e-34	4.77191e-56	3	C3-Lyz1+M
780	Ccdc109b	4.1724e-34	1.21703	0.694	0.122	5.81632e-30	1.10874e-55	1.27781	0.473	0.042	1.54558e-51	4.1724e-34	2.21747e-55	3	C3-Lyz1+M
781	Nfil3	1.72347e-19	1.04114	0.514	0.115	2.40252e-15	4.71174e-55	1.60157	0.643	0.099	6.56817e-51	1.72347e-19	9.42348e-55	3	C3-Lyz1+M
782	Rnf149	2.12953e-19	0.845504	0.583	0.141	2.96856e-15	1.00497e-54	1.54804	0.661	0.104	1.40093e-50	2.12953e-19	2.00994e-54	3	C3-Lyz1+M
783	BC028528	5.21656e-28	1.04502	0.639	0.121	7.27189e-24	2.74193e-53	1.5949	0.554	0.072	3.82225e-49	5.21656e-28	5.48386e-53	3	C3-Lyz1+M
784	Lamp1	9.28385e-36	1.73752	1	0.447	1.29417e-31	2.87545e-53	1.74721	0.964	0.362	4.00837e-49	9.28385e-36	5.7509e-53	3	C3-Lyz1+M
785	Lilrb4a	2.17483e-42	1.70817	0.819	0.148	3.03172e-38	2.09055e-52	1.51882	0.589	0.083	2.91422e-48	2.17483e-42	4.18109e-52	3	C3-Lyz1+M
786	Slfn5	2.02628e-28	1.41808	0.667	0.141	2.82463e-24	1.02532e-51	1.70898	0.554	0.074	1.42929e-47	2.02628e-28	2.05063e-51	3	C3-Lyz1+M
787	Nxpe4	3.6976e-26	0.604822	0.153	0.001	5.15446e-22	1.09715e-51	0.926494	0.241	0.004	1.52942e-47	3.6976e-26	2.19429e-51	3	C3-Lyz1+M
788	Cdkn1a	5.3032e-28	1.43815	0.736	0.176	7.39266e-24	2.56006e-51	1.83988	0.652	0.114	3.56873e-47	5.3032e-28	5.12013e-51	3	C3-Lyz1+M
789	Fcer1g	6.94253e-33	1.83077	1	0.631	9.67789e-29	5.59375e-51	1.88327	1	0.641	7.79768e-47	6.94253e-33	1.11875e-50	3	C3-Lyz1+M
790	Adgre1	2.96723e-19	0.715016	0.403	0.067	4.13632e-15	2.76753e-50	1.15139	0.366	0.024	3.85794e-46	2.96723e-19	5.53507e-50	3	C3-Lyz1+M
791	Tyrobp	7.59598e-32	1.79298	1	0.528	1.05888e-27	4.0678e-50	1.91831	1	0.543	5.67052e-46	7.59598e-32	8.1356e-50	3	C3-Lyz1+M
792	Mmp8	3.47777e-15	0.514176	0.194	0.019	4.84801e-11	4.20207e-50	1.28447	0.366	0.025	5.85769e-46	3.47777e-15	8.40414e-50	3	C3-Lyz1+M
793	Ctsc	8.2675e-35	2.10496	0.958	0.423	1.15249e-30	4.47284e-50	1.88525	0.902	0.326	6.23514e-46	8.2675e-35	8.94568e-50	3	C3-Lyz1+M
794	Ftl1	1.19154e-33	1.41993	1	0.965	1.661e-29	5.82202e-50	1.4013	1	0.942	8.11589e-46	1.19154e-33	1.1644e-49	3	C3-Lyz1+M
795	Asah1	3.01716e-22	1.06507	0.792	0.235	4.20592e-18	1.03483e-49	1.59142	0.732	0.16	1.44255e-45	3.01716e-22	2.06966e-49	3	C3-Lyz1+M
796	Lyn	2.17661e-33	1.36307	0.75	0.154	3.03419e-29	1.40782e-49	1.65012	0.616	0.101	1.9625e-45	2.17661e-33	2.81564e-49	3	C3-Lyz1+M
797	Apoe	4.28186e-26	2.53586	0.931	0.487	5.96891e-22	6.2472e-49	2.84531	0.929	0.36	8.7086e-45	4.28186e-26	1.24944e-48	3	C3-Lyz1+M
798	Cebpd	2.77415e-14	0.973926	0.458	0.123	3.86717e-10	6.69733e-49	1.4121	0.491	0.059	9.33608e-45	2.77415e-14	1.33947e-48	3	C3-Lyz1+M
799	Il1b	5.10024e-25	1.29936	0.917	0.416	7.10973e-21	1.03187e-48	2.18325	0.884	0.314	1.43842e-44	5.10024e-25	2.06373e-48	3	C3-Lyz1+M
800	LOC100862446	2.50496e-33	1.42714	1	0.944	3.49192e-29	1.27316e-48	1.41136	1	0.914	1.77478e-44	2.50496e-33	2.54631e-48	3	C3-Lyz1+M
801	Derl3	5.03931e-102	2.98502	1	0.019	7.02479e-98	2.04212e-157	2.25228	0.852	0.039	2.84671e-153	5.03931e-102	4.08423e-157	4	C4-Derl3+Plasma-B
802	Eaf2	2.33332e-66	2.18375	0.667	0.013	3.25264e-62	1.59145e-141	1.82719	0.684	0.017	2.21848e-137	2.33332e-66	3.1829e-141	4	C4-Derl3+Plasma-B
803	Tnfrsf17	2.81888e-58	2.19053	0.667	0.016	3.92952e-54	2.55973e-130	1.78909	0.71	0.029	3.56827e-126	2.81888e-58	5.11947e-130	4	C4-Derl3+Plasma-B
804	Txndc5	3.38262e-21	3.93311	1	0.239	4.71538e-17	1.56242e-128	3.32163	0.994	0.193	2.17801e-124	3.38262e-21	3.12484e-128	4	C4-Derl3+Plasma-B
805	Sdc1	7.92564e-27	2.13503	0.944	0.117	1.10483e-22	1.11615e-125	2.02588	0.884	0.081	1.55592e-121	7.92564e-27	2.2323e-125	4	C4-Derl3+Plasma-B
806	Pou2af1	1.11168e-96	1.74113	0.944	0.016	1.54969e-92	1.94054e-120	1.67608	0.729	0.041	2.70511e-116	1.11168e-96	3.88108e-120	4	C4-Derl3+Plasma-B
807	Ckap4	1.65017e-41	2.27601	0.889	0.058	2.30033e-37	1.97196e-120	1.87789	0.761	0.051	2.74891e-116	1.65017e-41	3.94392e-120	4	C4-Derl3+Plasma-B
808	Ccr10	4.99907e-80	1.59442	0.833	0.016	6.96871e-76	1.03111e-119	1.58139	0.665	0.028	1.43737e-115	4.99907e-80	2.06222e-119	4	C4-Derl3+Plasma-B
809	Edem2	9.66529e-20	2.57205	0.944	0.191	1.34734e-15	8.82094e-118	2.39404	0.942	0.137	1.22964e-113	9.66529e-20	1.76419e-117	4	C4-Derl3+Plasma-B
810	Edem1	2.00303e-23	3.12193	1	0.197	2.79222e-19	4.30171e-117	2.51053	0.968	0.155	5.99658e-113	2.00303e-23	8.60341e-117	4	C4-Derl3+Plasma-B
811	Fkbp11	2.28779e-109	2.00975	0.778	0.006	3.18918e-105	1.06271e-116	1.62485	0.613	0.021	1.48142e-112	2.28779e-109	2.12542e-116	4	C4-Derl3+Plasma-B
812	Fkbp2	3.46461e-14	2.13245	0.944	0.278	4.82967e-10	1.11386e-116	2.48641	0.987	0.185	1.55272e-112	3.46461e-14	2.22772e-116	4	C4-Derl3+Plasma-B
813	Fam46c	7.82628e-37	1.87718	0.833	0.056	1.09098e-32	2.63154e-116	1.76454	0.826	0.069	3.66837e-112	7.82628e-37	5.26308e-116	4	C4-Derl3+Plasma-B
814	Creld2	1.77382e-20	2.30058	0.944	0.147	2.4727e-16	8.63288e-116	2.33344	0.865	0.093	1.20342e-111	1.77382e-20	1.72658e-115	4	C4-Derl3+Plasma-B
815	Xbp1	3.08441e-16	3.84935	1	0.337	4.29966e-12	1.30058e-110	3.21592	0.994	0.307	1.813e-106	3.08441e-16	2.60115e-110	4	C4-Derl3+Plasma-B
816	Prg2	1.60845e-24	1.81207	0.278	0.007	2.24218e-20	9.19205e-108	1.94426	0.535	0.014	1.28137e-103	1.60845e-24	1.83841e-107	4	C4-Derl3+Plasma-B
817	Cacna1s	1.65338e-75	1.57811	0.833	0.019	2.30482e-71	1.0476e-107	1.41833	0.652	0.035	1.46036e-103	1.65338e-75	2.0952e-107	4	C4-Derl3+Plasma-B
818	Mzb1	1.43185e-27	5.13985	1	0.161	1.996e-23	2.26943e-107	3.85523	0.994	0.329	3.16359e-103	1.43185e-27	4.53887e-107	4	C4-Derl3+Plasma-B
819	Lman1	5.80434e-31	1.59866	0.778	0.06	8.09126e-27	1.75721e-106	1.2914	0.594	0.025	2.44956e-102	5.80434e-31	3.51443e-106	4	C4-Derl3+Plasma-B
820	Ell2	1.5015e-17	1.27446	0.5	0.043	2.09309e-13	4.71162e-104	1.26789	0.671	0.041	6.56799e-100	1.5015e-17	9.42323e-104	4	C4-Derl3+Plasma-B
821	Pdia4	1.32673e-21	3.72311	1	0.226	1.84947e-17	1.62165e-100	2.57512	0.961	0.203	2.26058e-96	1.32673e-21	3.2433e-100	4	C4-Derl3+Plasma-B
822	St6gal1	1.95727e-50	1.7745	0.778	0.03	2.72844e-46	9.14491e-98	1.3209	0.619	0.036	1.2748e-93	1.95727e-50	1.82898e-97	4	C4-Derl3+Plasma-B
823	Ssr4	2.97297e-15	3.16147	1	0.434	4.14432e-11	9.7092e-98	2.80631	0.987	0.379	1.35346e-93	2.97297e-15	1.94184e-97	4	C4-Derl3+Plasma-B
824	Trp53inp1	2.79384e-36	2.27115	1	0.084	3.89462e-32	1.00656e-97	2.03068	0.897	0.128	1.40314e-93	2.79384e-36	2.01311e-97	4	C4-Derl3+Plasma-B
825	Prdx4	6.43432e-39	1.48295	0.778	0.043	8.96944e-35	3.58186e-96	1.45206	0.6	0.036	4.99311e-92	6.43432e-39	7.16372e-96	4	C4-Derl3+Plasma-B
826	Sec11c	2.25625e-14	2.86627	1	0.515	3.14521e-10	1.08175e-95	2.54114	0.994	0.417	1.50796e-91	2.25625e-14	2.1635e-95	4	C4-Derl3+Plasma-B
827	Cd79a	5.09305e-41	3.15076	1	0.081	7.09971e-37	2.21673e-92	1.84971	0.974	0.202	3.09012e-88	5.09305e-41	4.43346e-92	4	C4-Derl3+Plasma-B
828	Jchain	3.42407e-13	7.17838	1	0.863	4.77316e-09	4.90182e-90	5.11263	1	1	6.83314e-86	3.42407e-13	9.80365e-90	4	C4-Derl3+Plasma-B
829	Slpi	5.00848e-10	4.53197	0.944	0.394	6.98182e-06	9.33758e-90	4.3288	1	0.569	1.30166e-85	5.00848e-10	1.86752e-89	4	C4-Derl3+Plasma-B
830	Sdf2l1	1.15566e-14	2.87016	1	0.32	1.61098e-10	2.47531e-88	2.16951	0.948	0.199	3.45058e-84	1.15566e-14	4.95062e-88	4	C4-Derl3+Plasma-B
831	Fndc3a	1.80471e-22	1.73785	0.833	0.1	2.51576e-18	5.73117e-87	1.33903	0.755	0.084	7.98925e-83	1.80471e-22	1.14623e-86	4	C4-Derl3+Plasma-B
832	Vpreb3	9.97455e-72	1.57967	0.667	0.011	1.39045e-67	2.59904e-84	1.39036	0.587	0.044	3.62306e-80	9.97455e-72	5.19808e-84	4	C4-Derl3+Plasma-B
833	Selm	1.90643e-17	1.33385	0.778	0.107	2.65756e-13	1.17076e-82	1.27928	0.619	0.052	1.63204e-78	1.90643e-17	2.34152e-82	4	C4-Derl3+Plasma-B
834	Hsp90b1	1.06601e-13	3.76127	1	0.62	1.48601e-09	3.49316e-82	2.93409	1	0.483	4.86947e-78	1.06601e-13	6.98633e-82	4	C4-Derl3+Plasma-B
835	Herpud1	1.58808e-14	2.52986	1	0.315	2.21378e-10	6.60218e-80	2.15587	0.968	0.295	9.20344e-76	1.58808e-14	1.32044e-79	4	C4-Derl3+Plasma-B
836	Pafah1b3	5.3597e-20	1.67875	0.833	0.114	7.47143e-16	1.03554e-78	1.47647	0.755	0.102	1.44354e-74	5.3597e-20	2.07108e-78	4	C4-Derl3+Plasma-B
837	Prr5	3.52787e-29	1.43961	0.667	0.044	4.91785e-25	1.582e-77	1.16801	0.619	0.059	2.20531e-73	3.52787e-29	3.164e-77	4	C4-Derl3+Plasma-B
838	Tnfrsf13b	5.56318e-13	1.22166	0.722	0.126	7.75508e-09	5.08376e-77	1.3592	0.761	0.102	7.08676e-73	5.56318e-13	1.01675e-76	4	C4-Derl3+Plasma-B
839	Tmem176a	3.93034e-08	1.33444	0.944	0.354	0.000547889	8.30758e-77	1.92106	0.916	0.232	1.15808e-72	3.93034e-08	1.66152e-76	4	C4-Derl3+Plasma-B
840	Spcs3	3.09634e-19	1.85315	0.889	0.152	4.31629e-15	1.28892e-74	1.36938	0.813	0.127	1.79676e-70	3.09634e-19	2.57784e-74	4	C4-Derl3+Plasma-B
841	Rexo2	5.09839e-08	1.66326	0.889	0.338	0.000710716	6.33543e-73	1.77292	0.929	0.23	8.83159e-69	5.09839e-08	1.26709e-72	4	C4-Derl3+Plasma-B
842	Ube2j1	7.40145e-16	1.58027	0.833	0.142	1.03176e-11	6.65024e-72	1.33972	0.768	0.113	9.27044e-68	7.40145e-16	1.33005e-71	4	C4-Derl3+Plasma-B
843	Dennd5b	1.20299e-30	1.05419	0.556	0.027	1.67697e-26	6.79888e-72	0.960356	0.445	0.024	9.47764e-68	1.20299e-30	1.35978e-71	4	C4-Derl3+Plasma-B
844	Fut8	3.65338e-34	1.23787	0.722	0.042	5.09282e-30	1.8717e-71	1.02935	0.535	0.044	2.60915e-67	3.65338e-34	3.7434e-71	4	C4-Derl3+Plasma-B
845	Chchd10	9.1067e-16	1.62151	0.778	0.13	1.26947e-11	1.9481e-70	1.65779	0.884	0.197	2.71565e-66	9.1067e-16	3.89619e-70	4	C4-Derl3+Plasma-B
846	Spcs1	2.69181e-12	1.97602	1	0.498	3.75239e-08	1.85094e-69	1.80613	0.955	0.4	2.58022e-65	2.69181e-12	3.70189e-69	4	C4-Derl3+Plasma-B
847	Glipr1	4.19075e-10	1.65427	0.833	0.267	5.84191e-06	2.08656e-69	1.7228	0.884	0.205	2.90867e-65	4.19075e-10	4.17312e-69	4	C4-Derl3+Plasma-B
848	Sel1l	3.35529e-13	1.5888	0.611	0.091	4.67728e-09	2.45627e-68	1.16943	0.561	0.055	3.42404e-64	3.35529e-13	4.91254e-68	4	C4-Derl3+Plasma-B
849	Tmsb4x	6.33701e-10	-0.991453	1	1	8.8338e-06	5.84258e-68	-0.993455	1	1	8.14455e-64	6.33701e-10	1.16852e-67	4	C4-Derl3+Plasma-B
850	Epcam	3.83991e-15	1.11046	0.444	0.04	5.35284e-11	2.80235e-67	0.894265	0.439	0.027	3.90647e-63	3.83991e-15	5.6047e-67	4	C4-Derl3+Plasma-B
851	Btg1	1.12843e-08	-1.96434	1	0.977	0.000157304	3.85294e-65	-2.12803	0.942	0.977	5.371e-61	1.12843e-08	7.70588e-65	4	C4-Derl3+Plasma-B
852	Cnpy2	1.88117e-16	1.27457	0.778	0.113	2.62235e-12	2.85437e-64	1.0113	0.71	0.103	3.97899e-60	1.88117e-16	5.70873e-64	4	C4-Derl3+Plasma-B
853	Serp1	2.05649e-13	2.31368	1	0.52	2.86675e-09	4.1178e-64	1.70246	0.987	0.515	5.74021e-60	2.05649e-13	8.2356e-64	4	C4-Derl3+Plasma-B
854	Tmem176b	1.81787e-05	0.568502	0.944	0.355	0.253411	2.18007e-62	1.56519	0.929	0.271	3.03901e-58	1.81787e-05	4.36013e-62	4	C4-Derl3+Plasma-B
855	Dnajc3	4.86554e-16	1.9716	0.833	0.165	6.78256e-12	6.17673e-62	1.34799	0.852	0.167	8.61037e-58	4.86554e-16	1.23535e-61	4	C4-Derl3+Plasma-B
856	Mef2c	2.43667e-12	1.26095	0.889	0.19	3.39672e-08	3.43629e-61	1.11866	0.877	0.179	4.79019e-57	2.43667e-12	6.87259e-61	4	C4-Derl3+Plasma-B
857	Gpx3	3.84876e-08	1.06206	1	0.874	0.000536517	4.35517e-61	1.06004	1	0.935	6.07111e-57	3.84876e-08	8.71034e-61	4	C4-Derl3+Plasma-B
858	Manf	1.67016e-13	2.75335	1	0.492	2.3282e-09	9.23512e-60	2.02342	0.942	0.39	1.28738e-55	1.67016e-13	1.84702e-59	4	C4-Derl3+Plasma-B
859	Prdm1	4.38143e-19	1.0408	0.667	0.065	6.10771e-15	1.93492e-59	0.914353	0.542	0.06	2.69728e-55	4.38143e-19	3.86984e-59	4	C4-Derl3+Plasma-B
860	Ly6d	5.25013e-11	1.9436	1	0.767	7.31868e-07	7.27307e-59	1.77314	0.987	0.631	1.01387e-54	5.25013e-11	1.45461e-58	4	C4-Derl3+Plasma-B
861	Tmsb10	7.57849e-07	-1.27329	1	0.998	0.0105644	9.33747e-59	-1.51748	1	0.996	1.30164e-54	7.57849e-07	1.86749e-58	4	C4-Derl3+Plasma-B
862	Txndc11	2.62099e-15	1.18495	0.556	0.062	3.65367e-11	1.94988e-58	0.854319	0.471	0.043	2.71813e-54	2.62099e-15	3.89976e-58	4	C4-Derl3+Plasma-B
863	Cd81	8.67941e-13	1.11809	1	0.254	1.20991e-08	3.12264e-58	1.15241	0.916	0.234	4.35296e-54	8.67941e-13	6.24528e-58	4	C4-Derl3+Plasma-B
864	Ergic1	4.02799e-16	0.911384	0.611	0.069	5.61502e-12	4.65571e-58	0.882091	0.51	0.054	6.49006e-54	4.02799e-16	9.31142e-58	4	C4-Derl3+Plasma-B
865	Cd24a	1.1801e-15	1.52356	0.833	0.137	1.64507e-11	6.16515e-58	1.10409	0.697	0.112	8.59422e-54	1.1801e-15	1.23303e-57	4	C4-Derl3+Plasma-B
866	Spcs2	8.90403e-11	1.74299	1	0.651	1.24122e-06	2.39609e-56	1.47096	0.987	0.519	3.34015e-52	8.90403e-11	4.79218e-56	4	C4-Derl3+Plasma-B
867	Ly6a	0.000268769	1.67821	1	0.643	1	2.5074e-56	2.14878	0.961	0.406	3.49531e-52	0.000268769	5.0148e-56	4	C4-Derl3+Plasma-B
868	Fam214a	5.41376e-10	0.631339	0.333	0.035	7.54678e-06	3.10377e-56	0.919897	0.458	0.043	4.32665e-52	5.41376e-10	6.20754e-56	4	C4-Derl3+Plasma-B
869	Slc35b1	1.21321e-20	1.53224	0.944	0.137	1.69121e-16	6.17876e-56	0.906146	0.542	0.067	8.6132e-52	1.21321e-20	1.23575e-55	4	C4-Derl3+Plasma-B
870	Cd79b	1.33587e-13	1.49846	0.722	0.12	1.86221e-09	1.41007e-55	0.904369	0.845	0.175	1.96564e-51	1.33587e-13	2.82014e-55	4	C4-Derl3+Plasma-B
871	a	1.1319e-29	0.472029	0.278	0.005	1.57787e-25	2.03312e-55	0.607341	0.265	0.005	2.83417e-51	1.1319e-29	4.06623e-55	4	C4-Derl3+Plasma-B
872	Nacc2	1.1255e-13	0.928901	0.333	0.025	1.56895e-09	3.21846e-55	0.756703	0.361	0.022	4.48653e-51	1.1255e-13	6.43691e-55	4	C4-Derl3+Plasma-B
873	Nucb1	3.38222e-08	1.20552	0.722	0.186	0.000471481	3.92924e-55	1.08495	0.748	0.14	5.47736e-51	3.38222e-08	7.85848e-55	4	C4-Derl3+Plasma-B
874	H13	1.13203e-11	1.93809	1	0.4	1.57805e-07	6.96549e-55	1.49852	0.884	0.259	9.7099e-51	1.13203e-11	1.3931e-54	4	C4-Derl3+Plasma-B
875	Cpeb2	6.05113e-08	0.950023	0.389	0.062	0.000843527	2.04053e-54	0.849677	0.387	0.029	2.8445e-50	6.05113e-08	4.08106e-54	4	C4-Derl3+Plasma-B
876	Erlec1	1.19666e-06	0.521636	0.5	0.104	0.0166815	2.09669e-54	0.835735	0.497	0.055	2.92279e-50	1.19666e-06	4.19338e-54	4	C4-Derl3+Plasma-B
877	Slamf7	1.98776e-05	0.59842	0.611	0.173	0.277094	2.50437e-53	0.977635	0.735	0.133	3.49109e-49	1.98776e-05	5.00874e-53	4	C4-Derl3+Plasma-B
878	Creb3l2	6.52782e-14	0.661313	0.389	0.033	9.09978e-10	3.1019e-53	0.599019	0.368	0.025	4.32404e-49	6.52782e-14	6.20379e-53	4	C4-Derl3+Plasma-B
879	Kap	3.62096e-06	0.845652	0.944	0.74	0.0504761	7.9337e-53	1.10285	0.994	0.779	1.10596e-48	3.62096e-06	1.58674e-52	4	C4-Derl3+Plasma-B
880	Rpl23a	1.92936e-07	-1.3144	1	0.985	0.00268953	1.64412e-52	-1.50951	0.974	0.977	2.29191e-48	1.92936e-07	3.28824e-52	4	C4-Derl3+Plasma-B
881	LOC100862433	7.83357e-08	-1.32229	1	0.994	0.001092	1.83368e-52	-1.44468	0.987	0.99	2.55616e-48	7.83357e-08	3.66737e-52	4	C4-Derl3+Plasma-B
882	Pycr1	2.43719e-09	0.274801	0.111	0.004	3.39744e-05	2.1347e-52	0.548807	0.252	0.005	2.97577e-48	2.43719e-09	4.26939e-52	4	C4-Derl3+Plasma-B
883	Pon3	4.61023e-23	1.39148	0.5	0.032	6.42666e-19	5.57608e-52	0.747674	0.335	0.02	7.77305e-48	4.61023e-23	1.11522e-51	4	C4-Derl3+Plasma-B
884	Lax1	1.23621e-14	0.959919	0.667	0.086	1.72327e-10	1.37193e-51	0.80531	0.574	0.08	1.91247e-47	1.23621e-14	2.74386e-51	4	C4-Derl3+Plasma-B
885	Chid1	1.1688e-10	0.995195	0.5	0.076	1.62931e-06	2.48828e-51	0.814138	0.4	0.035	3.46866e-47	1.1688e-10	4.97655e-51	4	C4-Derl3+Plasma-B
886	Manea	4.12486e-13	0.7396	0.389	0.035	5.75006e-09	3.44645e-51	0.696889	0.361	0.026	4.80436e-47	4.12486e-13	6.89291e-51	4	C4-Derl3+Plasma-B
887	Rpn1	9.98278e-14	1.68127	0.944	0.245	1.3916e-09	2.77955e-50	1.19778	0.768	0.165	3.87469e-46	9.98278e-14	5.55909e-50	4	C4-Derl3+Plasma-B
888	Gstm1	5.00084e-08	1.13353	1	0.953	0.000697117	4.4211e-50	1.04279	1	0.85	6.16301e-46	5.00084e-08	8.8422e-50	4	C4-Derl3+Plasma-B
889	Fau	1.35238e-06	-0.92493	1	0.996	0.0188522	4.93389e-50	-1.12117	0.994	0.989	6.87784e-46	1.35238e-06	9.86777e-50	4	C4-Derl3+Plasma-B
890	Fxyd2	9.42862e-07	0.961433	1	0.656	0.0131435	1.14346e-49	1.16197	0.994	0.71	1.59398e-45	9.42862e-07	2.28691e-49	4	C4-Derl3+Plasma-B
891	Plpp5	2.83429e-25	0.690408	0.389	0.015	3.951e-21	2.96877e-49	0.483639	0.239	0.005	4.13846e-45	2.83429e-25	5.93754e-49	4	C4-Derl3+Plasma-B
892	Rps16	1.42071e-07	-1.16319	1	0.999	0.00198047	1.7839e-48	-1.29964	0.987	0.994	2.48676e-44	1.42071e-07	3.56781e-48	4	C4-Derl3+Plasma-B
893	Tcf4	1.56579e-07	0.870364	0.611	0.144	0.00218271	4.53719e-48	0.669522	0.671	0.12	6.32484e-44	1.56579e-07	9.07437e-48	4	C4-Derl3+Plasma-B
894	Glcci1	3.47397e-05	0.277519	0.333	0.064	0.484272	1.57558e-47	0.922741	0.49	0.066	2.19635e-43	3.47397e-05	3.15115e-47	4	C4-Derl3+Plasma-B
895	Pqlc3	1.58333e-14	1.50546	0.667	0.097	2.20716e-10	2.03033e-47	0.779033	0.471	0.059	2.83028e-43	1.58333e-14	4.06066e-47	4	C4-Derl3+Plasma-B
896	Man1a	1.13719e-09	1.02796	0.722	0.154	1.58524e-05	2.4952e-47	0.810909	0.716	0.135	3.4783e-43	1.13719e-09	4.99039e-47	4	C4-Derl3+Plasma-B
897	Pdia6	5.70791e-12	2.09823	1	0.41	7.95682e-08	3.90994e-47	1.46707	0.877	0.287	5.45046e-43	5.70791e-12	7.81988e-47	4	C4-Derl3+Plasma-B
898	Fcrla	1.37883e-16	0.896812	0.556	0.054	1.92208e-12	4.30234e-47	0.741345	0.523	0.074	5.99746e-43	1.37883e-16	8.60468e-47	4	C4-Derl3+Plasma-B
899	Rps27rt	7.08157e-07	-1.10016	1	1	0.0098717	5.88083e-47	-1.09632	1	1	8.19788e-43	7.08157e-07	1.17617e-46	4	C4-Derl3+Plasma-B
900	Kcnn4	0.000459077	0.661951	0.667	0.25	1	6.71793e-47	0.931551	0.742	0.151	9.3648e-43	0.000459077	1.34359e-46	4	C4-Derl3+Plasma-B
901	Ncr1	2.78846e-45	3.02496	0.87	0.062	3.88711e-41	2.04843e-79	2.64776	0.748	0.095	2.85551e-75	2.78846e-45	4.09685e-79	5	C5-Gzma+NK
902	Klre1	8.77086e-32	2.85378	1	0.149	1.22266e-27	2.88046e-75	2.81181	0.888	0.182	4.01537e-71	8.77086e-32	5.76093e-75	5	C5-Gzma+NK
903	Klrb1c	2.17759e-41	2.99289	0.957	0.095	3.03556e-37	8.90941e-69	2.5657	0.804	0.147	1.24197e-64	2.17759e-41	1.78188e-68	5	C5-Gzma+NK
904	Gzma	1.29036e-21	4.99954	0.957	0.27	1.79876e-17	2.09884e-68	4.47723	0.972	0.4	2.92579e-64	1.29036e-21	4.19769e-68	5	C5-Gzma+NK
905	Klra8	3.8529e-64	3.27491	0.435	0.004	5.37094e-60	1.23597e-67	2.69857	0.421	0.021	1.72295e-63	3.8529e-64	2.47195e-67	5	C5-Gzma+NK
906	Klri2	2.72869e-41	2.25613	0.522	0.02	3.80379e-37	3.03228e-65	2.16792	0.449	0.028	4.227e-61	2.72869e-41	6.06457e-65	5	C5-Gzma+NK
907	Cma1	2.92869e-57	2.67347	0.522	0.011	4.0826e-53	5.57521e-54	2.60274	0.486	0.054	7.77184e-50	5.57521e-54	5.85738e-57	5	C5-Gzma+NK
908	Prf1	1.44663e-20	1.8934	0.565	0.061	2.0166e-16	1.16959e-56	2.10145	0.533	0.059	1.6304e-52	1.44663e-20	2.33917e-56	5	C5-Gzma+NK
909	Nkg7	1.75429e-12	1.74238	1	0.805	2.44548e-08	8.8719e-50	2.03258	1	0.716	1.23674e-45	1.75429e-12	1.77438e-49	5	C5-Gzma+NK
910	Gzmb	1.5285e-18	2.80585	0.826	0.175	2.13073e-14	2.3718e-46	2.56256	0.71	0.175	3.30629e-42	1.5285e-18	4.74361e-46	5	C5-Gzma+NK
911	Klra4	6.01545e-46	2.76741	0.478	0.013	8.38554e-42	8.72761e-44	2.43971	0.29	0.016	1.21663e-39	8.72761e-44	1.20309e-45	5	C5-Gzma+NK
912	Klrd1	4.16353e-09	1.76945	0.913	0.445	5.80396e-05	9.53311e-45	1.89952	0.935	0.409	1.32892e-40	4.16353e-09	1.90662e-44	5	C5-Gzma+NK
913	Ccl5	3.10487e-11	1.75426	1	0.998	4.32819e-07	2.56419e-44	1.9077	1	0.985	3.57448e-40	3.10487e-11	5.12838e-44	5	C5-Gzma+NK
914	Tyrobp	1.61288e-10	1.6652	1	0.555	2.24835e-06	1.15845e-42	1.78766	1	0.545	1.61488e-38	1.61288e-10	2.3169e-42	5	C5-Gzma+NK
915	Serpinb6b	8.51699e-06	1.41738	0.522	0.177	0.118727	1.41398e-41	2.06145	0.664	0.155	1.97109e-37	8.51699e-06	2.82796e-41	5	C5-Gzma+NK
916	Klrk1	4.30332e-09	1.56123	0.87	0.357	5.99883e-05	8.81014e-41	1.86026	0.832	0.288	1.22813e-36	4.30332e-09	1.76203e-40	5	C5-Gzma+NK
917	Klra9	5.02842e-08	2.03262	0.391	0.081	0.000700961	2.0673e-39	2.48842	0.495	0.086	2.88181e-35	5.02842e-08	4.13459e-39	5	C5-Gzma+NK
918	Gm6637	5.31096e-21	2.16927	0.522	0.052	7.40348e-17	3.37934e-39	1.81115	0.467	0.074	4.71081e-35	5.31096e-21	6.75869e-39	5	C5-Gzma+NK
919	Irf8	5.11394e-15	2.10058	0.913	0.282	7.12884e-11	3.39274e-39	2.27863	0.804	0.317	4.72948e-35	5.11394e-15	6.78547e-39	5	C5-Gzma+NK
920	Fcer1g	4.98348e-10	1.60138	1	0.653	6.94697e-06	1.79611e-38	1.60937	0.991	0.643	2.50377e-34	4.98348e-10	3.59222e-38	5	C5-Gzma+NK
921	Klra7	2.99279e-18	1.66271	0.391	0.031	4.17195e-14	5.67249e-37	2.15266	0.29	0.023	7.90746e-33	2.99279e-18	1.1345e-36	5	C5-Gzma+NK
922	Serpinb9	3.14156e-05	1.24136	0.522	0.195	0.437933	5.64171e-36	1.93645	0.654	0.179	7.86454e-32	3.14156e-05	1.12834e-35	5	C5-Gzma+NK
923	Klrb1f	2.8291e-10	1.00468	0.304	0.035	3.94376e-06	3.36402e-35	1.64545	0.355	0.042	4.68944e-31	2.8291e-10	6.72804e-35	5	C5-Gzma+NK
924	H2afz	8.74957e-13	1.55189	1	0.874	1.21969e-08	1.6263e-32	1.33092	0.953	0.765	2.26706e-28	8.74957e-13	3.2526e-32	5	C5-Gzma+NK
925	Klrc1	1.7282e-11	1.6673	0.87	0.285	2.40911e-07	2.00649e-32	1.76083	0.738	0.264	2.79705e-28	1.7282e-11	4.01299e-32	5	C5-Gzma+NK
926	Tmsb4x	2.34773e-05	0.416527	1	1	0.327273	3.68831e-31	0.636745	1	1	5.14151e-27	2.34773e-05	7.37662e-31	5	C5-Gzma+NK
927	Id2	1.61308e-06	1.0823	1	0.641	0.0224864	2.41393e-27	1.50289	0.879	0.518	3.36502e-23	1.61308e-06	4.82787e-27	5	C5-Gzma+NK
928	Lgals1	4.47804e-11	1.73549	1	0.827	6.24238e-07	3.81697e-27	1.35641	0.953	0.724	5.32086e-23	4.47804e-11	7.63394e-27	5	C5-Gzma+NK
929	Klrb1a	4.8103e-16	1.55931	0.304	0.021	6.70556e-12	6.73844e-24	1.35719	0.29	0.043	9.39339e-20	4.8103e-16	1.34769e-23	5	C5-Gzma+NK
930	Pik3r1	0.00978871	0.630663	0.435	0.229	1	7.51351e-24	1.49209	0.645	0.255	1.04738e-19	0.00978871	1.5027e-23	5	C5-Gzma+NK
931	Sytl3	0.000242452	1.1685	0.261	0.068	1	2.54477e-23	1.18159	0.234	0.026	3.54741e-19	0.000242452	5.08955e-23	5	C5-Gzma+NK
932	Klra3	4.77791e-22	2.41934	0.348	0.019	6.6604e-18	1.65747e-21	1.79581	0.215	0.025	2.31052e-17	1.65747e-21	9.55581e-22	5	C5-Gzma+NK
933	Klrg1	1.52713e-11	1.39784	0.435	0.065	2.12881e-07	8.57407e-22	1.61102	0.355	0.076	1.19523e-17	1.52713e-11	1.71481e-21	5	C5-Gzma+NK
934	Pfn1	3.14334e-06	0.661566	1	0.989	0.0438181	1.3301e-21	0.83316	0.991	0.982	1.85416e-17	3.14334e-06	2.6602e-21	5	C5-Gzma+NK
935	Il2rb	7.29185e-05	1.41291	0.609	0.319	1	1.35257e-21	1.53891	0.645	0.278	1.88549e-17	7.29185e-05	2.70515e-21	5	C5-Gzma+NK
936	Anxa2	0.000135827	1.02167	0.783	0.512	1	3.97758e-21	1.26749	0.729	0.347	5.54474e-17	0.000135827	7.95515e-21	5	C5-Gzma+NK
937	Ifngr1	0.00796438	0.636983	0.957	0.781	1	2.53978e-18	1.12447	0.916	0.646	3.54045e-14	0.00796438	5.07955e-18	5	C5-Gzma+NK
938	Ctla2b	4.55479e-18	1.66518	0.565	0.072	6.34938e-14	4.30526e-06	0.753256	0.159	0.051	0.0600153	4.30526e-06	9.10959e-18	5	C5-Gzma+NK
939	Dok2	6.64734e-06	0.975902	0.739	0.325	0.0926639	1.5256e-17	1.30697	0.495	0.177	2.12668e-13	6.64734e-06	3.05119e-17	5	C5-Gzma+NK
940	Myl6	0.000366941	0.615395	1	0.888	1	5.71428e-17	0.928734	0.953	0.834	7.96571e-13	0.000366941	1.14286e-16	5	C5-Gzma+NK
941	Cd3d	0.000122613	-1.6467	0.304	0.657	1	8.99135e-17	-1.93549	0.131	0.573	1.25339e-12	0.000122613	1.79827e-16	5	C5-Gzma+NK
942	Eomes	2.2508e-12	1.86652	0.478	0.077	3.13761e-08	1.09584e-16	1.31709	0.252	0.048	1.5276e-12	2.2508e-12	2.19168e-16	5	C5-Gzma+NK
943	Il18rap	1.41168e-05	0.925326	0.391	0.101	0.196789	1.19758e-16	1.29765	0.327	0.079	1.66943e-12	1.41168e-05	2.39516e-16	5	C5-Gzma+NK
944	Rps19	2.34759e-05	-1.06756	1	0.981	0.327254	2.89982e-16	-1.13641	0.925	0.991	4.04235e-12	2.34759e-05	5.79964e-16	5	C5-Gzma+NK
945	Jak1	0.00169941	0.832575	0.826	0.616	1	6.51051e-16	1.19967	0.757	0.489	9.07565e-12	0.00169941	1.3021e-15	5	C5-Gzma+NK
946	Ctsd	5.86797e-09	1.23236	0.957	0.783	8.17995e-05	2.01259e-15	1.04717	0.841	0.63	2.80554e-11	5.86797e-09	4.02517e-15	5	C5-Gzma+NK
947	Fth1	0.019036	-0.578666	1	1	1	2.13633e-15	-0.666219	0.991	1	2.97805e-11	0.019036	4.27267e-15	5	C5-Gzma+NK
948	Cd9	7.13135e-13	1.84883	0.87	0.291	9.9411e-09	5.00314e-15	1.31413	0.542	0.249	6.97437e-11	7.13135e-13	1.00063e-14	5	C5-Gzma+NK
949	S1pr5	9.65861e-11	0.989137	0.261	0.025	1.34641e-06	5.47524e-15	1.09802	0.187	0.029	7.63248e-11	9.65861e-11	1.09505e-14	5	C5-Gzma+NK
950	Samd3	3.27278e-08	1.50488	0.565	0.161	0.000456226	1.93541e-14	1.08373	0.327	0.087	2.69797e-10	3.27278e-08	3.87083e-14	5	C5-Gzma+NK
951	Klrb1b	2.92262e-07	1.44145	0.348	0.069	0.00407413	1.04085e-13	1.07827	0.308	0.084	1.45094e-09	2.92262e-07	2.08169e-13	5	C5-Gzma+NK
952	Ahnak	0.0228652	0.525859	0.826	0.655	1	1.12426e-13	0.977437	0.785	0.5	1.56722e-09	0.0228652	2.24852e-13	5	C5-Gzma+NK
953	Gem	0.000151908	0.885665	0.391	0.126	1	1.14923e-13	1.30676	0.346	0.112	1.60202e-09	0.000151908	2.29846e-13	5	C5-Gzma+NK
954	Dab2ip	4.49909e-08	0.692367	0.13	0.008	0.000627173	1.22452e-13	0.759998	0.112	0.01	1.70698e-09	4.49909e-08	2.44904e-13	5	C5-Gzma+NK
955	Car2	3.96864e-11	1.4161	0.391	0.055	5.53228e-07	1.28625e-13	1.45882	0.299	0.085	1.79304e-09	3.96864e-11	2.57251e-13	5	C5-Gzma+NK
956	Itgb2	4.79177e-06	1.19522	0.826	0.562	0.0667973	1.33081e-13	1.21712	0.654	0.411	1.85515e-09	4.79177e-06	2.66162e-13	5	C5-Gzma+NK
957	Ccl4	0.00378052	1.38885	0.696	0.528	1	1.76013e-13	1.6659	0.673	0.41	2.45362e-09	0.00378052	3.52026e-13	5	C5-Gzma+NK
958	Rps9	2.14526e-07	-0.850817	1	0.999	0.00299049	2.84025e-13	-0.635082	0.991	0.998	3.95931e-09	2.14526e-07	5.68051e-13	5	C5-Gzma+NK
959	S100a10	0.00306029	0.484487	1	0.91	1	3.06237e-13	0.619206	0.944	0.81	4.26894e-09	0.00306029	6.12473e-13	5	C5-Gzma+NK
960	Rplp0	0.0188871	-0.470591	1	0.995	1	3.84499e-13	-0.725148	0.991	0.995	5.35992e-09	0.0188871	7.68999e-13	5	C5-Gzma+NK
961	Selplg	0.0281586	0.440289	0.739	0.727	1	4.18279e-13	0.861263	0.804	0.625	5.8308e-09	0.0281586	8.36557e-13	5	C5-Gzma+NK
962	Cd3g	3.87443e-05	-1.63292	0.261	0.712	0.540096	5.67558e-13	-1.54809	0.112	0.501	7.91177e-09	3.87443e-05	1.13512e-12	5	C5-Gzma+NK
963	Ly6e	0.00126198	-0.767733	0.652	0.872	1	5.958e-13	-1.09429	0.561	0.795	8.30545e-09	0.00126198	1.1916e-12	5	C5-Gzma+NK
964	Ctss	0.000725194	-2.14233	0.348	0.617	1	8.41404e-13	-2.11388	0.15	0.505	1.17292e-08	0.000725194	1.68281e-12	5	C5-Gzma+NK
965	Itgam	0.429382	0.341175	0.217	0.167	1	9.56751e-13	1.17131	0.29	0.085	1.33371e-08	0.429382	1.9135e-12	5	C5-Gzma+NK
966	Ifi27l2a	3.97713e-05	-2.01509	0.217	0.654	0.554412	1.2881e-12	-1.90906	0.159	0.535	1.79561e-08	3.97713e-05	2.5762e-12	5	C5-Gzma+NK
967	Efhd2	0.0111366	0.715083	0.652	0.478	1	1.60731e-12	1.0749	0.57	0.298	2.24059e-08	0.0111366	3.21462e-12	5	C5-Gzma+NK
968	Ltb	0.000885641	-1.30782	0.391	0.721	1	2.82125e-12	-1.43027	0.215	0.596	3.93283e-08	0.000885641	5.64251e-12	5	C5-Gzma+NK
969	H2-Ab1	0.00933814	-2.36653	0.783	0.878	1	4.11411e-12	-2.48989	0.439	0.711	5.73508e-08	0.00933814	8.22823e-12	5	C5-Gzma+NK
970	Dapk2	8.92949e-09	1.25113	0.348	0.056	0.000124477	4.91762e-12	0.934194	0.178	0.033	6.85516e-08	8.92949e-09	9.83524e-12	5	C5-Gzma+NK
971	H2-D1	0.019796	0.318937	1	1	1	5.62371e-12	0.459506	1	0.998	7.83945e-08	0.019796	1.12474e-11	5	C5-Gzma+NK
972	Il7r	0.000501943	-1.6743	0.043	0.433	1	6.50477e-12	-1.71346	0.056	0.409	9.06765e-08	0.000501943	1.30095e-11	5	C5-Gzma+NK
973	Hsd11b1	0.047563	0.787321	0.435	0.288	1	6.79347e-12	1.24214	0.449	0.202	9.47009e-08	0.047563	1.35869e-11	5	C5-Gzma+NK
974	Ostf1	0.000941379	0.86475	0.826	0.743	1	1.41058e-11	0.735893	0.794	0.597	1.96635e-07	0.000941379	2.82116e-11	5	C5-Gzma+NK
975	Rpl6	0.00451421	-0.491392	0.957	0.985	1	2.6959e-11	-0.673566	0.907	0.978	3.75808e-07	0.00451421	5.3918e-11	5	C5-Gzma+NK
976	Zfp36l2	0.00253646	0.470878	0.957	0.85	1	3.10465e-11	0.758974	0.869	0.76	4.32788e-07	0.00253646	6.2093e-11	5	C5-Gzma+NK
977	As3mt	5.25821e-11	1.56662	0.348	0.046	7.32995e-07	1.32159e-08	1.04575	0.215	0.066	0.00018423	1.32159e-08	1.05164e-10	5	C5-Gzma+NK
978	Ctsw	0.000654597	0.980671	0.739	0.471	1	8.28492e-11	1.06462	0.598	0.366	1.15492e-06	0.000654597	1.65698e-10	5	C5-Gzma+NK
979	Sgk1	0.00672919	1.53921	0.391	0.205	1	8.79817e-11	1.25266	0.411	0.186	1.22646e-06	0.00672919	1.75963e-10	5	C5-Gzma+NK
980	Ccr7	0.0905663	-1.05222	0.043	0.18	1	1.60055e-10	-1.86382	0.056	0.368	2.23117e-06	0.0905663	3.20111e-10	5	C5-Gzma+NK
981	Calm2	0.000145879	0.920261	0.87	0.766	1	2.23811e-10	0.790359	0.804	0.647	3.11992e-06	0.000145879	4.47621e-10	5	C5-Gzma+NK
982	Borcs7	2.34924e-10	1.57042	0.522	0.115	3.27483e-06	5.27216e-06	0.960874	0.234	0.101	0.0734939	5.27216e-06	4.69847e-10	5	C5-Gzma+NK
983	Lrrfip1	0.0497078	0.556022	0.609	0.485	1	2.98379e-10	0.946569	0.57	0.336	4.1594e-06	0.0497078	5.96758e-10	5	C5-Gzma+NK
984	Cd8b1	0.0377327	-1.29922	0.391	0.553	1	4.07475e-10	-1.71726	0.178	0.49	5.68021e-06	0.0377327	8.14951e-10	5	C5-Gzma+NK
985	Rgs10	0.00138564	-1.1863	0.087	0.44	1	7.50699e-10	-1.17334	0.065	0.375	1.04647e-05	0.00138564	1.5014e-09	5	C5-Gzma+NK
986	Vps37b	0.0995001	0.317076	0.739	0.594	1	7.89986e-10	0.806968	0.804	0.635	1.10124e-05	0.0995001	1.57997e-09	5	C5-Gzma+NK
987	Rgs1	0.134275	0.416624	0.696	0.635	1	8.11725e-10	0.887211	0.701	0.525	1.13155e-05	0.134275	1.62345e-09	5	C5-Gzma+NK
988	Plac8	0.00875676	-2.17627	0.217	0.454	1	8.83656e-10	-2.38061	0.15	0.467	1.23182e-05	0.00875676	1.76731e-09	5	C5-Gzma+NK
989	Cd74	0.00163885	-3.28266	0.957	0.952	1	8.85564e-10	-2.8212	0.869	0.902	1.23448e-05	0.00163885	1.77113e-09	5	C5-Gzma+NK
990	Rpsa	0.0174674	-0.556887	0.913	0.954	1	1.03943e-09	-0.775266	0.794	0.947	1.44897e-05	0.0174674	2.07886e-09	5	C5-Gzma+NK
991	Serf2	0.00821789	0.393068	1	0.958	1	1.16661e-09	0.471205	0.972	0.952	1.62626e-05	0.00821789	2.33323e-09	5	C5-Gzma+NK
992	Ugcg	0.00568995	0.848789	0.261	0.099	1	1.36449e-09	1.16324	0.346	0.141	1.9021e-05	0.00568995	2.72898e-09	5	C5-Gzma+NK
993	Ccnd2	0.037129	0.662541	0.739	0.592	1	1.42175e-09	0.770116	0.729	0.498	1.98191e-05	0.037129	2.84349e-09	5	C5-Gzma+NK
994	LOC102635661	0.000515123	0.624075	0.957	0.827	1	1.46962e-09	0.879411	0.804	0.698	2.04864e-05	0.000515123	2.93923e-09	5	C5-Gzma+NK
995	Rpl17	0.00059327	-0.727517	1	0.994	1	1.49079e-09	-0.621018	1	0.987	2.07816e-05	0.00059327	2.98157e-09	5	C5-Gzma+NK
996	Tpm4	0.00233664	0.848638	0.652	0.426	1	1.54416e-09	1.0372	0.533	0.318	2.15256e-05	0.00233664	3.08832e-09	5	C5-Gzma+NK
997	Camk2n1	0.275301	0.424132	0.174	0.104	1	1.6157e-09	0.991338	0.28	0.095	2.25229e-05	0.275301	3.2314e-09	5	C5-Gzma+NK
998	Nr4a2	0.0450896	0.471843	0.435	0.269	1	2.03075e-09	1.02836	0.43	0.21	2.83086e-05	0.0450896	4.06149e-09	5	C5-Gzma+NK
999	Tbx21	0.000491532	1.15897	0.304	0.094	1	2.48083e-09	0.963488	0.224	0.066	3.45827e-05	0.000491532	4.96165e-09	5	C5-Gzma+NK
1000	Ctsh	0.000556896	-1.89608	0.043	0.41	1	2.92258e-09	-1.3686	0.075	0.369	4.07408e-05	0.000556896	5.84516e-09	5	C5-Gzma+NK
1001	Ms4a1	1.00383e-108	3.11126	0.87	0.013	1.39934e-104	6.13011e-131	3.32652	0.797	0.034	8.54537e-127	1.00383e-108	1.22602e-130	6	C6-Ms4a1+B
1002	Bank1	1.22965e-66	2.21104	0.652	0.015	1.71413e-62	2.73248e-85	2.30333	0.481	0.014	3.80908e-81	1.22965e-66	5.46496e-85	6	C6-Ms4a1+B
1003	Fcmr	2.70854e-52	2.41702	0.522	0.013	3.7757e-48	8.3848e-69	2.66586	0.494	0.028	1.16884e-64	2.70854e-52	1.67696e-68	6	C6-Ms4a1+B
1004	Fcer2a	1.84616e-59	1.56172	0.348	0.001	2.57355e-55	8.64576e-37	1.6241	0.266	0.014	1.20522e-32	8.64576e-37	3.69233e-59	6	C6-Ms4a1+B
1005	Cd79a	1.16589e-53	3.79826	1	0.075	1.62525e-49	3.89787e-59	2.92318	0.962	0.255	5.43363e-55	1.16589e-53	7.79574e-59	6	C6-Ms4a1+B
1006	Cd79b	4.13049e-35	3.62727	0.913	0.112	5.75791e-31	6.94048e-54	2.80071	0.873	0.218	9.67503e-50	4.13049e-35	1.3881e-53	6	C6-Ms4a1+B
1007	Cxcr5	9.4266e-52	1.72372	0.391	0.005	1.31407e-47	2.00558e-10	0.689997	0.127	0.016	2.79578e-06	2.00558e-10	1.88532e-51	6	C6-Ms4a1+B
1008	Mef2c	1.24197e-21	2.72913	0.87	0.187	1.73131e-17	1.69178e-45	2.47123	0.835	0.229	2.35834e-41	1.24197e-21	3.38356e-45	6	C6-Ms4a1+B
1009	Fcrla	1.45384e-38	2.54889	0.696	0.047	2.02665e-34	2.10812e-29	2.04225	0.506	0.106	2.93872e-25	2.10812e-29	2.90768e-38	6	C6-Ms4a1+B
1010	H2-Oa	1.00824e-09	1.38688	0.391	0.066	1.40549e-05	1.17899e-37	1.90408	0.43	0.051	1.64352e-33	1.00824e-09	2.35799e-37	6	C6-Ms4a1+B
1011	Snn	1.47519e-37	1.61293	0.435	0.014	2.05641e-33	1.82252e-23	1.28046	0.215	0.018	2.54059e-19	1.82252e-23	2.95037e-37	6	C6-Ms4a1+B
1012	H2-Ob	1.58357e-29	2.16278	0.696	0.067	2.20749e-25	7.0783e-36	2.21161	0.506	0.083	9.86716e-32	1.58357e-29	1.41566e-35	6	C6-Ms4a1+B
1013	H2-Eb1	2.21584e-08	0.988401	1	0.631	0.000308888	8.89888e-36	1.70602	0.962	0.487	1.2405e-31	2.21584e-08	1.77978e-35	6	C6-Ms4a1+B
1014	Cd74	1.03149e-08	1.48584	1	0.951	0.00014379	1.07476e-35	2.0153	1	0.892	1.49821e-31	1.03149e-08	2.14952e-35	6	C6-Ms4a1+B
1015	Cd22	6.75241e-28	1.53596	0.348	0.013	9.41286e-24	1.43363e-35	1.46333	0.266	0.015	1.99848e-31	6.75241e-28	2.86727e-35	6	C6-Ms4a1+B
1016	Serpinb1a	1.65138e-09	1.68947	0.478	0.099	2.30203e-05	3.16865e-35	1.892	0.519	0.084	4.4171e-31	1.65138e-09	6.33731e-35	6	C6-Ms4a1+B
1017	H2-Aa	6.82772e-08	0.980222	1	0.64	0.000951784	1.0843e-34	1.85472	0.949	0.463	1.51151e-30	6.82772e-08	2.1686e-34	6	C6-Ms4a1+B
1018	Cd19	2.33711e-33	1.67157	0.348	0.009	3.25793e-29	6.46921e-23	1.43675	0.304	0.042	9.01807e-19	6.46921e-23	4.67421e-33	6	C6-Ms4a1+B
1019	H2-Ab1	1.39268e-07	0.930303	1	0.872	0.0019414	1.48268e-31	1.63015	0.987	0.665	2.06685e-27	1.39268e-07	2.96536e-31	6	C6-Ms4a1+B
1020	Ebf1	1.84816e-31	1.35552	0.304	0.007	2.57633e-27	1.483e-27	1.36617	0.215	0.013	2.0673e-23	1.483e-27	3.69632e-31	6	C6-Ms4a1+B
1021	Cd83	2.40513e-10	2	0.696	0.208	3.35275e-06	5.55684e-30	2.19763	0.62	0.165	7.74624e-26	2.40513e-10	1.11137e-29	6	C6-Ms4a1+B
1022	H2-Eb2	1.45345e-27	1.0302	0.261	0.006	2.02611e-23	1.79209e-07	0.619063	0.114	0.02	0.00249818	1.79209e-07	2.9069e-27	6	C6-Ms4a1+B
1023	Blk	3.32196e-23	1.19057	0.348	0.016	4.63081e-19	8.14548e-17	1.03821	0.203	0.024	1.13548e-12	8.14548e-17	6.64392e-23	6	C6-Ms4a1+B
1024	Tnfrsf13c	4.30012e-22	1.3031	0.391	0.025	5.99436e-18	4.4773e-12	1.22713	0.241	0.052	6.24136e-08	4.4773e-12	8.60023e-22	6	C6-Ms4a1+B
1025	LOC105247075	3.18074e-21	1.03548	0.304	0.014	4.43396e-17	1.49299e-06	0.700722	0.127	0.028	0.0208123	1.49299e-06	6.36149e-21	6	C6-Ms4a1+B
1026	Ly6d	1.24012e-12	2.23605	1	0.765	1.72873e-08	7.95778e-21	1.69897	0.924	0.659	1.10932e-16	1.24012e-12	1.59156e-20	6	C6-Ms4a1+B
1027	Scd1	9.36682e-17	1.15631	0.261	0.014	1.30574e-12	9.47365e-21	1.32202	0.253	0.031	1.32063e-16	9.36682e-17	1.89473e-20	6	C6-Ms4a1+B
1028	Ccr6	1.13593e-10	1.15658	0.174	0.011	1.58348e-06	2.45338e-20	0.976545	0.177	0.013	3.42001e-16	1.13593e-10	4.90676e-20	6	C6-Ms4a1+B
1029	Fcrl1	1.9153e-19	1.40234	0.304	0.016	2.66993e-15	1.73541e-06	1.07534	0.139	0.034	0.0241916	1.73541e-06	3.8306e-19	6	C6-Ms4a1+B
1030	Spib	0.000647893	0.71236	0.13	0.021	1	1.99861e-19	1.20955	0.228	0.027	2.78606e-15	0.000647893	3.99722e-19	6	C6-Ms4a1+B
1031	Hs3st1	0.000641876	1.29765	0.174	0.036	1	2.37339e-19	1.54252	0.278	0.043	3.30851e-15	0.000641876	4.74678e-19	6	C6-Ms4a1+B
1032	Hvcn1	1.93818e-15	1.75727	0.652	0.117	2.70182e-11	2.90354e-19	1.61009	0.519	0.16	4.04753e-15	1.93818e-15	5.80707e-19	6	C6-Ms4a1+B
1033	Blnk	3.11405e-19	1.44794	0.478	0.047	4.34098e-15	0.00965946	0.683194	0.165	0.087	1	0.00965946	6.2281e-19	6	C6-Ms4a1+B
1034	Ccr7	4.86363e-12	1.93817	0.696	0.162	6.7799e-08	1.26848e-18	1.52503	0.722	0.313	1.76827e-14	4.86363e-12	2.53697e-18	6	C6-Ms4a1+B
1035	Rasgrp3	1.05429e-17	1.20023	0.261	0.013	1.46967e-13	8.12228e-17	1.07134	0.203	0.025	1.13225e-12	8.12228e-17	2.10857e-17	6	C6-Ms4a1+B
1036	Snx8	0.00242774	0.690755	0.174	0.043	1	3.24424e-17	1.10605	0.241	0.035	4.52247e-13	0.00242774	6.48848e-17	6	C6-Ms4a1+B
1037	Swap70	3.1085e-13	2.01061	0.565	0.103	4.33325e-09	3.29446e-17	1.40762	0.354	0.082	4.59248e-13	3.1085e-13	6.58892e-17	6	C6-Ms4a1+B
1038	Bcl11a	6.7401e-06	1.17203	0.304	0.067	0.093957	1.89151e-16	1.39681	0.253	0.041	2.63676e-12	6.7401e-06	3.78301e-16	6	C6-Ms4a1+B
1039	Ms4a4b	1.90265e-07	-2.23408	0.174	0.768	0.00265229	4.47783e-16	-1.78572	0.278	0.756	6.2421e-12	1.90265e-07	8.95566e-16	6	C6-Ms4a1+B
1040	Bend5	4.85984e-15	0.928789	0.217	0.011	6.77461e-11	3.73032e-05	0.694317	0.127	0.035	0.520007	3.73032e-05	9.71967e-15	6	C6-Ms4a1+B
1041	Capg	0.00160178	0.974735	0.565	0.313	1	6.31131e-15	1.63152	0.582	0.252	8.79797e-11	0.00160178	1.26226e-14	6	C6-Ms4a1+B
1042	Rel	0.00119906	1.33594	0.391	0.169	1	1.23141e-14	1.55482	0.405	0.12	1.71659e-10	0.00119906	2.46283e-14	6	C6-Ms4a1+B
1043	Cd55	3.19701e-05	1.08499	0.304	0.076	0.445663	1.85979e-14	1.62492	0.342	0.089	2.59255e-10	3.19701e-05	3.71958e-14	6	C6-Ms4a1+B
1044	Pkig	3.40371e-07	1.27246	0.565	0.178	0.00474477	2.8241e-14	1.41425	0.519	0.21	3.93679e-10	3.40371e-07	5.6482e-14	6	C6-Ms4a1+B
1045	Cd40	0.000246939	0.447472	0.174	0.032	1	3.20796e-14	0.952369	0.152	0.016	4.47189e-10	0.000246939	6.41592e-14	6	C6-Ms4a1+B
1046	Selplg	7.40178e-06	-1.35567	0.261	0.739	0.103181	3.68832e-14	-1.52729	0.203	0.672	5.14152e-10	7.40178e-06	7.37664e-14	6	C6-Ms4a1+B
1047	H3f3a	0.000267698	1.02422	1	0.854	1	1.44688e-13	1.1382	0.899	0.815	2.01695e-09	0.000267698	2.89377e-13	6	C6-Ms4a1+B
1048	Cd37	9.87642e-07	1.35483	0.826	0.475	0.0137677	1.67347e-13	1.36686	0.646	0.354	2.33281e-09	9.87642e-07	3.34694e-13	6	C6-Ms4a1+B
1049	Zfp318	0.000888669	0.957232	0.174	0.039	1	1.85483e-13	1.07088	0.241	0.045	2.58564e-09	0.000888669	3.70966e-13	6	C6-Ms4a1+B
1050	Tsc22d3	6.26089e-05	1.29805	0.826	0.65	0.872768	3.74222e-13	1.1582	0.899	0.771	5.21665e-09	6.26089e-05	7.48443e-13	6	C6-Ms4a1+B
1051	Lgals1	0.0649709	-0.591648	0.913	0.83	1	4.03387e-13	-1.92084	0.405	0.768	5.62322e-09	0.0649709	8.06775e-13	6	C6-Ms4a1+B
1052	Lmo2	0.000113077	1.04922	0.348	0.109	1	4.21557e-13	1.33179	0.316	0.083	5.87651e-09	0.000113077	8.43114e-13	6	C6-Ms4a1+B
1053	Fam43a	4.72698e-13	1.27025	0.304	0.028	6.58941e-09	8.06237e-07	1.08971	0.165	0.043	0.0112389	8.06237e-07	9.45395e-13	6	C6-Ms4a1+B
1054	Snx2	0.0013952	0.985197	0.435	0.195	1	1.19484e-12	1.17678	0.418	0.143	1.66561e-08	0.0013952	2.38969e-12	6	C6-Ms4a1+B
1055	Ly86	5.16896e-09	1.47452	0.739	0.25	7.20553e-05	2.44907e-12	1.13923	0.456	0.159	3.414e-08	5.16896e-09	4.89814e-12	6	C6-Ms4a1+B
1056	Bcar3	2.98492e-12	0.67857	0.217	0.014	4.16098e-08	1.32273e-05	0.559582	0.114	0.027	0.184388	1.32273e-05	5.96985e-12	6	C6-Ms4a1+B
1057	Sh3bp5	1.81364e-06	0.985463	0.304	0.059	0.0252821	3.59755e-12	1.1789	0.316	0.086	5.01499e-08	1.81364e-06	7.19511e-12	6	C6-Ms4a1+B
1058	Zfp36l1	0.00219508	1.28242	0.652	0.46	1	5.68596e-12	1.13979	0.684	0.387	7.92622e-08	0.00219508	1.13719e-11	6	C6-Ms4a1+B
1059	Fyb	1.02052e-07	-2.16643	0.13	0.712	0.00142261	7.00578e-12	-1.65199	0.114	0.527	9.76605e-08	1.02052e-07	1.40116e-11	6	C6-Ms4a1+B
1060	Nkg7	0.000145631	-1.97201	0.609	0.816	1	9.13814e-12	-2.06425	0.43	0.763	1.27386e-07	0.000145631	1.82763e-11	6	C6-Ms4a1+B
1061	Ms4a6b	5.89753e-07	-1.79052	0.174	0.749	0.00822116	1.67208e-11	-1.65558	0.19	0.585	2.33087e-07	5.89753e-07	3.34415e-11	6	C6-Ms4a1+B
1062	H2-DMa	0.000240512	0.839126	0.783	0.393	1	2.76986e-11	1.12731	0.57	0.277	3.86119e-07	0.000240512	5.53973e-11	6	C6-Ms4a1+B
1063	Ly6e	8.48833e-07	0.943706	1	0.863	0.0118327	4.28833e-11	0.814114	0.962	0.761	5.97793e-07	8.48833e-07	8.57665e-11	6	C6-Ms4a1+B
1064	Ly6c2	2.73799e-05	-2.14391	0.304	0.717	0.381676	4.67432e-11	-1.88806	0.241	0.623	6.516e-07	2.73799e-05	9.34864e-11	6	C6-Ms4a1+B
1065	Npc2	0.000689972	-1.1228	0.435	0.728	1	8.32358e-11	-1.15225	0.354	0.713	1.16031e-06	0.000689972	1.66472e-10	6	C6-Ms4a1+B
1066	Ncf1	0.0638267	0.633887	0.261	0.143	1	1.17721e-10	1.12087	0.304	0.091	1.64103e-06	0.0638267	2.35442e-10	6	C6-Ms4a1+B
1067	Saraf	0.000945263	-0.979161	0.391	0.742	1	1.22318e-10	-1.30322	0.266	0.688	1.70511e-06	0.000945263	2.44636e-10	6	C6-Ms4a1+B
1068	Ralgps2	1.40043e-10	0.906343	0.217	0.018	1.9522e-06	1.00553e-06	0.886148	0.19	0.057	0.0140171	1.00553e-06	2.80086e-10	6	C6-Ms4a1+B
1069	Ifngr1	4.64271e-06	-1.54768	0.348	0.797	0.0647193	2.50448e-10	-1.34235	0.329	0.694	3.49125e-06	4.64271e-06	5.00897e-10	6	C6-Ms4a1+B
1070	Vpreb3	4.66017e-10	1.17575	0.217	0.019	6.49628e-06	0.00108795	1.16199	0.215	0.106	1	0.00108795	9.32035e-10	6	C6-Ms4a1+B
1071	Cd3g	1.15487e-06	-2.48611	0.261	0.712	0.0160989	5.21944e-10	-1.6747	0.114	0.492	7.2759e-06	1.15487e-06	1.04389e-09	6	C6-Ms4a1+B
1072	C130026I21Rik	6.02264e-10	0.531334	0.13	0.006	8.39556e-06	2.19719e-05	0.493998	0.101	0.022	0.306288	2.19719e-05	1.20453e-09	6	C6-Ms4a1+B
1073	Btla	0.0092945	0.686428	0.217	0.076	1	1.02276e-09	1.14029	0.241	0.063	1.42573e-05	0.0092945	2.04552e-09	6	C6-Ms4a1+B
1074	2024-03-01	0.0227887	0.845492	0.261	0.122	1	1.03873e-09	1.22623	0.278	0.084	1.44799e-05	0.0227887	2.07746e-09	6	C6-Ms4a1+B
1075	Tyrobp	0.0488816	-1.80237	0.478	0.569	1	1.14297e-09	-2.25799	0.278	0.607	1.5933e-05	0.0488816	2.28595e-09	6	C6-Ms4a1+B
1076	Emb	0.00927293	-1.04536	0.304	0.521	1	1.25779e-09	-1.39381	0.101	0.469	1.75337e-05	0.00927293	2.51559e-09	6	C6-Ms4a1+B
1077	Serp1	5.00981e-08	1.39551	0.913	0.52	0.000698368	1.49399e-09	0.860127	0.797	0.56	2.08262e-05	5.00981e-08	2.98798e-09	6	C6-Ms4a1+B
1078	Tmem243	1.16499e-07	1.06152	0.391	0.081	0.001624	1.69023e-09	1.15236	0.354	0.13	2.35619e-05	1.16499e-07	3.38047e-09	6	C6-Ms4a1+B
1079	Klrd1	0.0153004	-0.876188	0.174	0.465	1	1.97646e-09	-1.73672	0.127	0.478	2.75518e-05	0.0153004	3.95291e-09	6	C6-Ms4a1+B
1080	Cmah	3.09244e-09	1.22244	0.435	0.086	4.31087e-05	3.19675e-05	0.916635	0.316	0.16	0.445626	3.19675e-05	6.18489e-09	6	C6-Ms4a1+B
1081	Rps27rt	0.00222811	0.418016	1	1	1	3.71633e-09	0.410454	1	1	5.18056e-05	0.00222811	7.43266e-09	6	C6-Ms4a1+B
1082	Il7r	0.00220532	-1.61396	0.13	0.431	1	3.83108e-09	-1.86883	0.063	0.399	5.34053e-05	0.00220532	7.66217e-09	6	C6-Ms4a1+B
1083	Cd81	3.86031e-09	0.954525	0.783	0.256	5.38127e-05	6.79442e-06	0.47845	0.532	0.307	0.0947142	6.79442e-06	7.72062e-09	6	C6-Ms4a1+B
1084	Cd7	0.0674962	-1.20836	0.174	0.342	1	4.71345e-09	-1.82552	0.051	0.384	6.57055e-05	0.0674962	9.42691e-09	6	C6-Ms4a1+B
1085	Fcer1g	0.00115454	-1.91113	0.435	0.668	1	4.76459e-09	-1.92668	0.456	0.689	6.64184e-05	0.00115454	9.52918e-09	6	C6-Ms4a1+B
1086	Pgap1	5.63568e-09	0.841378	0.217	0.021	7.85614e-05	1.40406e-05	0.644676	0.114	0.027	0.195725	1.40406e-05	1.12714e-08	6	C6-Ms4a1+B
1087	Cd3d	3.93917e-06	-2.14669	0.174	0.661	0.054912	6.62502e-09	-1.49499	0.215	0.556	9.23528e-05	3.93917e-06	1.325e-08	6	C6-Ms4a1+B
1088	Cd24a	7.68868e-08	1.4726	0.522	0.141	0.0010718	7.79903e-09	1.24733	0.392	0.173	0.000108719	7.68868e-08	1.55981e-08	6	C6-Ms4a1+B
1089	Prkcb	1.39818e-06	1.25248	0.609	0.221	0.0194906	8.2658e-09	1.33503	0.468	0.236	0.000115225	1.39818e-06	1.65316e-08	6	C6-Ms4a1+B
1090	Siglecg	1.03113e-05	0.326648	0.13	0.013	0.14374	8.56636e-09	0.746306	0.101	0.012	0.000119415	1.03113e-05	1.71327e-08	6	C6-Ms4a1+B
1091	Ccl5	0.0262888	-1.76606	1	0.998	1	1.26784e-08	-1.91117	0.962	0.988	0.000176737	0.0262888	2.53568e-08	6	C6-Ms4a1+B
1092	Stk17b	0.139007	0.643397	0.696	0.709	1	1.28119e-08	0.872482	0.785	0.621	0.000178598	0.139007	2.56239e-08	6	C6-Ms4a1+B
1093	Fau	0.111402	0.260749	1	0.996	1	1.56833e-08	0.486458	0.987	0.989	0.000218625	0.111402	3.13666e-08	6	C6-Ms4a1+B
1094	Plk2	0.0893473	1.07521	0.174	0.085	1	1.59702e-08	1.52644	0.228	0.065	0.000222625	0.0893473	3.19404e-08	6	C6-Ms4a1+B
1095	Gm8369	0.00125043	1.14636	0.261	0.081	1	2.39473e-08	1.06653	0.19	0.046	0.000333825	0.00125043	4.78946e-08	6	C6-Ms4a1+B
1096	Nr4a1	0.0972416	0.664587	0.565	0.445	1	2.60168e-08	1.06507	0.633	0.406	0.000362674	0.0972416	5.20336e-08	6	C6-Ms4a1+B
1097	Syk	3.12561e-08	1.15887	0.391	0.08	0.00043571	5.17228e-08	1.15857	0.253	0.083	0.000721016	5.17228e-08	6.25122e-08	6	C6-Ms4a1+B
1098	Ptp4a3	0.000114457	1.0616	0.478	0.2	1	4.39536e-08	1.08665	0.405	0.185	0.000612713	0.000114457	8.79072e-08	6	C6-Ms4a1+B
1099	Lat	1.40786e-05	-1.85797	0.13	0.622	0.196256	4.60775e-08	-1.2847	0.139	0.476	0.00064232	1.40786e-05	9.21549e-08	6	C6-Ms4a1+B
1100	Ltb	0.114988	0.304466	0.826	0.709	1	4.89044e-08	0.88975	0.759	0.548	0.000681727	0.114988	9.78088e-08	6	C6-Ms4a1+B
1101	Klrb1b	2.38141e-19	1.82501	0.436	0.06	3.31968e-15	2.16031e-53	2.69297	0.72	0.077	3.01147e-49	2.38141e-19	4.32062e-53	7	C7-Xcl1+ILC1
1102	Xcl1	7.10761e-32	3.44849	0.897	0.19	9.90801e-28	6.00457e-50	3.52553	0.86	0.144	8.37037e-46	7.10761e-32	1.20091e-49	7	C7-Xcl1+ILC1
1103	Cd7	3.23558e-21	2.856	0.872	0.312	4.5104e-17	1.06365e-39	3.20133	1	0.335	1.48273e-35	3.23558e-21	2.12731e-39	7	C7-Xcl1+ILC1
1104	Klrb1c	9.56281e-35	2.26583	0.718	0.09	1.33306e-30	2.56507e-34	2.16769	0.84	0.178	3.57571e-30	2.56507e-34	1.91256e-34	7	C7-Xcl1+ILC1
1105	Ncr1	3.98433e-27	2.45775	0.538	0.062	5.55415e-23	1.9914e-33	2.28174	0.72	0.128	2.77601e-29	3.98433e-27	3.9828e-33	7	C7-Xcl1+ILC1
1106	Cd160	3.05581e-12	1.72292	0.487	0.123	4.2598e-08	1.23419e-30	2.41441	0.6	0.099	1.72047e-26	3.05581e-12	2.46839e-30	7	C7-Xcl1+ILC1
1107	Klrk1	1.09773e-13	1.85517	0.795	0.35	1.53024e-09	1.2513e-24	1.88747	0.92	0.311	1.74431e-20	1.09773e-13	2.5026e-24	7	C7-Xcl1+ILC1
1108	Klrb1a	1.56406e-22	1.35091	0.282	0.017	2.1803e-18	7.13268e-15	1.64877	0.32	0.054	9.94296e-11	7.13268e-15	3.12812e-22	7	C7-Xcl1+ILC1
1109	Klrc1	2.29529e-05	1.60928	0.538	0.289	0.319964	7.04611e-22	2.09385	0.82	0.284	9.82228e-18	2.29529e-05	1.40922e-21	7	C7-Xcl1+ILC1
1110	Klrb1f	3.95578e-21	1.78223	0.333	0.029	5.51436e-17	2.7006e-13	1.42918	0.32	0.059	3.76463e-09	2.7006e-13	7.91156e-21	7	C7-Xcl1+ILC1
1111	Il2rb	3.79815e-07	1.09778	0.641	0.312	0.00529462	2.9126e-18	1.88763	0.76	0.291	4.06016e-14	3.79815e-07	5.82519e-18	7	C7-Xcl1+ILC1
1112	Fcer1g	1.09783e-07	0.977106	0.949	0.648	0.00153038	9.18567e-18	1.40122	1	0.66	1.28048e-13	1.09783e-07	1.83713e-17	7	C7-Xcl1+ILC1
1113	Fgl2	5.90901e-09	1.91605	0.615	0.276	8.23715e-05	2.0177e-17	1.93283	0.66	0.224	2.81267e-13	5.90901e-09	4.03539e-17	7	C7-Xcl1+ILC1
1114	Ctsw	1.97586e-09	1.32924	0.821	0.462	2.75434e-05	1.36349e-16	1.43834	0.84	0.367	1.90071e-12	1.97586e-09	2.72698e-16	7	C7-Xcl1+ILC1
1115	Clnk	1.17222e-15	0.777694	0.179	0.01	1.63407e-11	3.06415e-09	0.765261	0.14	0.016	4.27143e-05	3.06415e-09	2.34444e-15	7	C7-Xcl1+ILC1
1116	Rgs1	1.79271e-05	0.765852	0.846	0.627	0.249904	4.20176e-14	1.60184	0.86	0.527	5.85725e-10	1.79271e-05	8.40352e-14	7	C7-Xcl1+ILC1
1117	Krt83	0.0164629	0.815921	0.205	0.097	1	4.3365e-13	1.58233	0.3	0.054	6.04508e-09	0.0164629	8.67299e-13	7	C7-Xcl1+ILC1
1118	Pfn1	0.000798197	0.368086	0.974	0.99	1	7.67221e-13	0.774084	0.98	0.983	1.06951e-08	0.000798197	1.53444e-12	7	C7-Xcl1+ILC1
1119	Serpinb6b	2.7139e-12	1.39171	0.59	0.167	3.78318e-08	2.18037e-12	1.57334	0.56	0.184	3.03943e-08	2.7139e-12	4.36073e-12	7	C7-Xcl1+ILC1
1120	Spry2	8.70665e-10	0.811262	0.179	0.019	1.21371e-05	2.24671e-12	1.50292	0.28	0.048	3.13192e-08	8.70665e-10	4.49343e-12	7	C7-Xcl1+ILC1
1121	Ctsd	7.44299e-07	0.964467	0.923	0.781	0.0103755	4.43859e-12	1.17992	0.88	0.638	6.1874e-08	7.44299e-07	8.87719e-12	7	C7-Xcl1+ILC1
1122	Cited4	7.72044e-12	1.41055	0.256	0.033	1.07623e-07	5.51976e-05	0.86584	0.16	0.042	0.769454	5.51976e-05	1.54409e-11	7	C7-Xcl1+ILC1
1123	Pvrig	0.000226769	0.597148	0.154	0.036	1	8.06461e-12	1.01266	0.18	0.021	1.12421e-07	0.000226769	1.61292e-11	7	C7-Xcl1+ILC1
1124	Tnfrsf18	4.45253e-08	1.46064	0.667	0.315	0.000620683	1.85204e-11	1.51063	0.54	0.204	2.58174e-07	4.45253e-08	3.70408e-11	7	C7-Xcl1+ILC1
1125	Serpinb9	2.94684e-08	1.25816	0.513	0.189	0.00041079	2.2491e-11	1.50386	0.56	0.207	3.13525e-07	2.94684e-08	4.49821e-11	7	C7-Xcl1+ILC1
1126	H2-D1	0.000465984	0.310871	1	1	1	3.87345e-11	0.619281	1	0.998	5.39959e-07	0.000465984	7.7469e-11	7	C7-Xcl1+ILC1
1127	Cd226	2.20761e-10	1.40943	0.59	0.203	3.0774e-06	0.00479559	0.818013	0.26	0.132	1	0.00479559	4.41521e-10	7	C7-Xcl1+ILC1
1128	Vps37b	9.97403e-05	0.775601	0.769	0.59	1	2.33091e-10	1.16752	0.88	0.64	3.24929e-06	9.97403e-05	4.66182e-10	7	C7-Xcl1+ILC1
1129	Cd200r4	0.0110327	0.432363	0.103	0.03	1	2.89952e-10	1.10365	0.2	0.03	4.04193e-06	0.0110327	5.79903e-10	7	C7-Xcl1+ILC1
1130	Nkg7	1.62522e-06	0.756124	0.974	0.803	0.0226556	3.36259e-10	0.852383	1	0.73	4.68745e-06	1.62522e-06	6.72518e-10	7	C7-Xcl1+ILC1
1131	Sh3bgrl3	2.44938e-05	0.510656	0.974	0.982	0.341444	4.45553e-10	0.734681	0.92	0.945	6.21101e-06	2.44938e-05	8.91106e-10	7	C7-Xcl1+ILC1
1132	Ifngr1	1.52415e-05	1.0063	0.897	0.78	0.212467	1.53638e-09	1.19999	0.86	0.662	2.14172e-05	1.52415e-05	3.07277e-09	7	C7-Xcl1+ILC1
1133	Klf2	0.188334	-0.46099	0.769	0.86	1	1.69305e-09	-1.34763	0.62	0.92	2.36011e-05	0.188334	3.38609e-09	7	C7-Xcl1+ILC1
1134	Car2	0.0132304	0.67097	0.154	0.06	1	2.84147e-09	1.4337	0.34	0.093	3.96101e-05	0.0132304	5.68294e-09	7	C7-Xcl1+ILC1
1135	Cxcr6	1.43951e-06	1.07276	0.769	0.483	0.0200667	4.92018e-09	1.23669	0.56	0.246	6.85873e-05	1.43951e-06	9.84036e-09	7	C7-Xcl1+ILC1
1136	Klrd1	2.33784e-06	1.30079	0.718	0.445	0.0325894	1.20497e-08	1.51351	0.72	0.444	0.000167972	2.33784e-06	2.40993e-08	7	C7-Xcl1+ILC1
1137	Gimap4	9.55922e-05	0.806267	0.821	0.652	1	1.4048e-08	1.06249	0.8	0.54	0.000195829	9.55922e-05	2.8096e-08	7	C7-Xcl1+ILC1
1138	Ctla2b	0.0209047	0.622662	0.179	0.08	1	2.36044e-08	0.995232	0.24	0.053	0.000329045	0.0209047	4.72088e-08	7	C7-Xcl1+ILC1
1139	Tmsb10	1.21091e-05	0.469192	1	0.998	0.1688	2.3869e-08	0.556503	1	0.997	0.000332734	1.21091e-05	4.7738e-08	7	C7-Xcl1+ILC1
1140	Gem	3.23045e-08	1.24341	0.41	0.12	0.000450325	0.0100899	0.863992	0.24	0.128	1	0.0100899	6.4609e-08	7	C7-Xcl1+ILC1
1141	Shisa5	3.24896e-08	0.838778	0.974	0.927	0.000452906	0.0134186	0.313752	0.9	0.876	1	0.0134186	6.49793e-08	7	C7-Xcl1+ILC1
1142	Rgs2	0.00330336	0.80654	0.692	0.621	1	4.21221e-08	1.19368	0.8	0.578	0.000587182	0.00330336	8.42442e-08	7	C7-Xcl1+ILC1
1143	Lgals3	1.18586e-07	-1.96103	0.154	0.614	0.00165309	0.043879	-0.889531	0.3	0.446	1	0.043879	2.37171e-07	7	C7-Xcl1+ILC1
1144	Hvcn1	3.41016e-06	1.25572	0.359	0.121	0.0475377	1.33604e-07	1.42201	0.42	0.173	0.00186244	3.41016e-06	2.67208e-07	7	C7-Xcl1+ILC1
1145	Zfp36l2	2.78122e-07	0.822153	0.974	0.847	0.00387702	3.47527e-07	0.965445	0.9	0.764	0.00484452	3.47527e-07	5.56244e-07	7	C7-Xcl1+ILC1
1146	Klre1	5.00481e-06	1.45566	0.41	0.16	0.0697671	3.34804e-07	1.17898	0.52	0.233	0.00466717	5.00481e-06	6.69608e-07	7	C7-Xcl1+ILC1
1147	Adgrg3	0.00108906	0.39726	0.103	0.02	1	3.67964e-07	0.597935	0.1	0.011	0.00512942	0.00108906	7.35929e-07	7	C7-Xcl1+ILC1
1148	Klra9	5.73878e-07	1.21685	0.308	0.079	0.00799986	0.0152965	1.26417	0.22	0.118	1	0.0152965	1.14776e-06	7	C7-Xcl1+ILC1
1149	Cd74	0.00148993	-1.65974	0.897	0.955	1	7.99699e-07	-3.04334	0.72	0.907	0.0111478	0.00148993	1.5994e-06	7	C7-Xcl1+ILC1
1150	Rplp0	0.000161427	-0.539007	1	0.995	1	9.7408e-07	-0.761559	1	0.994	0.0135787	0.000161427	1.94816e-06	7	C7-Xcl1+ILC1
1151	Cd244	0.107018	0.52098	0.154	0.086	1	1.40421e-06	1.09521	0.26	0.077	0.0195747	0.107018	2.80841e-06	7	C7-Xcl1+ILC1
1152	Rgs10	0.00295456	-0.76192	0.179	0.443	1	1.86421e-06	-1.39453	0.02	0.362	0.0259871	0.00295456	3.72842e-06	7	C7-Xcl1+ILC1
1153	Cxcr3	0.0169598	0.328915	0.538	0.371	1	2.20185e-06	1.12704	0.38	0.154	0.0306938	0.0169598	4.40369e-06	7	C7-Xcl1+ILC1
1154	Cd8b1	2.80262e-06	-2.02933	0.179	0.566	0.0390685	9.74561e-06	-1.62204	0.14	0.477	0.135854	9.74561e-06	5.60522e-06	7	C7-Xcl1+ILC1
1155	Ctss	5.29906e-05	-1.99868	0.359	0.622	0.738689	3.53775e-06	-1.96253	0.14	0.488	0.0493162	5.29906e-05	7.07548e-06	7	C7-Xcl1+ILC1
1156	Sipa1	0.000282696	0.808092	0.513	0.3	1	4.32515e-06	0.989048	0.42	0.194	0.0602927	0.000282696	8.65029e-06	7	C7-Xcl1+ILC1
1157	Il18r1	0.195343	0.447279	0.231	0.159	1	4.69842e-06	0.992229	0.34	0.125	0.065496	0.195343	9.39682e-06	7	C7-Xcl1+ILC1
1158	Prf1	7.0932e-06	0.844255	0.256	0.066	0.0988792	0.0523513	0.378459	0.18	0.098	1	0.0523513	1.41863e-05	7	C7-Xcl1+ILC1
1159	Rps8	0.0501221	-0.33687	0.974	0.955	1	7.49944e-06	-0.713298	0.88	0.955	0.104542	0.0501221	1.49988e-05	7	C7-Xcl1+ILC1
1160	Rgs3	8.00074e-06	0.987038	0.359	0.13	0.11153	0.189562	0.575012	0.14	0.093	1	0.189562	1.60014e-05	7	C7-Xcl1+ILC1
1161	Ptprcap	1.59323e-05	0.864261	0.872	0.738	0.222097	9.5206e-06	0.760253	0.76	0.666	0.132717	1.59323e-05	1.90411e-05	7	C7-Xcl1+ILC1
1162	Evl	0.195912	0.453675	0.462	0.414	1	9.77611e-06	0.927923	0.56	0.338	0.136279	0.195912	1.95521e-05	7	C7-Xcl1+ILC1
1163	Bod1l	0.584302	0.267508	0.333	0.33	1	1.0034e-05	0.925598	0.44	0.222	0.139874	0.584302	2.00679e-05	7	C7-Xcl1+ILC1
1164	Rps20	0.074977	-0.315881	0.974	0.97	1	1.03338e-05	-0.698512	0.92	0.959	0.144053	0.074977	2.06675e-05	7	C7-Xcl1+ILC1
1165	S100a4	0.904776	-0.254812	0.538	0.551	1	1.3611e-05	0.961316	0.6	0.371	0.189738	0.904776	2.72219e-05	7	C7-Xcl1+ILC1
1166	Ifi27l2a	0.0047513	-1.32428	0.462	0.651	1	1.47457e-05	-1.57311	0.18	0.516	0.205556	0.0047513	2.94913e-05	7	C7-Xcl1+ILC1
1167	Rbm39	1.8865e-05	0.553125	0.974	0.937	0.262978	0.121659	0.285885	0.86	0.882	1	0.121659	3.77297e-05	7	C7-Xcl1+ILC1
1168	Ltb	1.9031e-05	0.924357	0.897	0.703	0.265292	0.00125703	0.514262	0.7	0.556	1	0.00125703	3.80616e-05	7	C7-Xcl1+ILC1
1169	Fasl	2.02862e-05	1.03405	0.513	0.239	0.28279	0.0162024	0.62605	0.32	0.192	1	0.0162024	4.0572e-05	7	C7-Xcl1+ILC1
1170	Calm2	0.00435151	0.457673	0.795	0.768	1	2.20786e-05	0.973262	0.74	0.657	0.307775	0.00435151	4.41566e-05	7	C7-Xcl1+ILC1
1171	Alox5ap	2.5433e-05	-2.05659	0.077	0.411	0.354535	0.0166211	-1.02554	0.14	0.304	1	0.0166211	5.08653e-05	7	C7-Xcl1+ILC1
1172	H2-Ab1	0.320702	-1.82815	0.872	0.876	1	2.72058e-05	-2.27368	0.44	0.697	0.379249	0.320702	5.44108e-05	7	C7-Xcl1+ILC1
1173	H2-Aa	2.74112e-05	-2.75531	0.359	0.663	0.382113	0.0116462	-2.28612	0.3	0.503	1	0.0116462	5.48217e-05	7	C7-Xcl1+ILC1
1174	Emid1	0.000137052	0.783488	0.128	0.025	1	2.82053e-05	0.789942	0.14	0.031	0.393182	0.000137052	5.64098e-05	7	C7-Xcl1+ILC1
1175	Cst3	0.00803249	-1.6603	0.769	0.825	1	2.90598e-05	-1.86784	0.5	0.715	0.405094	0.00803249	5.81187e-05	7	C7-Xcl1+ILC1
1176	Icos	0.550927	-0.405872	0.256	0.291	1	2.96973e-05	0.724447	0.42	0.193	0.41398	0.550927	5.93937e-05	7	C7-Xcl1+ILC1
1177	Pglyrp1	0.0199494	1.0021	0.385	0.262	1	3.06039e-05	1.08863	0.4	0.196	0.426618	0.0199494	6.12068e-05	7	C7-Xcl1+ILC1
1178	Stk24	0.431995	0.303598	0.359	0.343	1	3.52396e-05	0.985177	0.52	0.319	0.49124	0.431995	7.0478e-05	7	C7-Xcl1+ILC1
1179	2024-09-01	0.0349854	0.447597	0.615	0.487	1	3.56624e-05	0.782644	0.62	0.408	0.497133	0.0349854	7.13234e-05	7	C7-Xcl1+ILC1
1180	Cox7a2	0.125841	0.320251	0.667	0.681	1	3.64964e-05	0.610532	0.78	0.67	0.50876	0.125841	7.29915e-05	7	C7-Xcl1+ILC1
1181	Pik3r1	0.000342921	1.10226	0.436	0.225	1	3.66631e-05	1.38469	0.48	0.281	0.511083	0.000342921	7.33248e-05	7	C7-Xcl1+ILC1
1182	Gimap1	3.90733e-05	0.796954	0.718	0.488	0.544681	0.212585	0.324023	0.46	0.434	1	0.212585	7.8145e-05	7	C7-Xcl1+ILC1
1183	Serpina3g	0.0278801	0.974883	0.282	0.161	1	4.04633e-05	1.16604	0.28	0.107	0.564058	0.0278801	8.0925e-05	7	C7-Xcl1+ILC1
1184	Prex1	0.0553805	0.589546	0.282	0.189	1	4.34055e-05	0.990578	0.3	0.122	0.605072	0.0553805	8.68091e-05	7	C7-Xcl1+ILC1
1185	Tkt	0.0175278	-0.48435	0.179	0.414	1	4.5089e-05	-1.09415	0.02	0.295	0.628541	0.0175278	9.01761e-05	7	C7-Xcl1+ILC1
1186	Jchain	0.322016	-1.88908	0.821	0.868	1	4.51203e-05	-2.72374	1	1	0.628977	0.322016	9.02385e-05	7	C7-Xcl1+ILC1
1187	Bst2	0.00971035	-1.00303	0.179	0.415	1	4.58858e-05	-1.42475	0.08	0.374	0.639649	0.00971035	9.17696e-05	7	C7-Xcl1+ILC1
1188	Pnrc1	0.00588702	0.403069	0.821	0.733	1	6.39574e-05	0.741663	0.78	0.664	0.891566	0.00588702	0.000127911	7	C7-Xcl1+ILC1
1189	Pim2	0.119721	0.294675	0.103	0.048	1	6.70707e-05	0.939903	0.22	0.074	0.934965	0.119721	0.000134137	7	C7-Xcl1+ILC1
1190	Nmb	0.072163	0.377414	0.154	0.077	1	6.908e-05	0.819976	0.16	0.042	0.962975	0.072163	0.000138155	7	C7-Xcl1+ILC1
1191	Myl6	0.00475677	0.424275	0.897	0.891	1	7.24974e-05	0.55189	0.88	0.843	1	0.00475677	0.00014499	7	C7-Xcl1+ILC1
1192	Krt19	0.300673	0.360488	0.462	0.451	1	7.30052e-05	-0.920203	0.04	0.323	1	0.300673	0.000146005	7	C7-Xcl1+ILC1
1193	B2m	0.00130579	0.37142	1	0.999	1	8.08484e-05	0.334253	1	0.999	1	0.00130579	0.00016169	7	C7-Xcl1+ILC1
1194	Rpl36al	0.00936839	-0.333075	0.897	0.937	1	8.39985e-05	-0.631636	0.76	0.877	1	0.00936839	0.00016799	7	C7-Xcl1+ILC1
1195	Mthfsl	0.0764918	-0.401144	0.128	0.261	1	8.5949e-05	0.925526	0.36	0.174	1	0.0764918	0.000171891	7	C7-Xcl1+ILC1
1196	Ms4a6b	0.00365101	-0.732885	0.487	0.745	1	8.61875e-05	-1.05456	0.26	0.572	1	0.00365101	0.000172368	7	C7-Xcl1+ILC1
1197	Rps4x	0.00428232	-0.357329	0.974	0.99	1	9.12158e-05	-0.547898	0.96	0.989	1	0.00428232	0.000182423	7	C7-Xcl1+ILC1
1198	Gimap6	0.00407781	0.666264	0.692	0.583	1	9.45794e-05	0.87805	0.64	0.509	1	0.00407781	0.00018915	7	C7-Xcl1+ILC1
1199	Rnaset2b	0.0717913	0.567316	0.615	0.62	1	9.7319e-05	0.893493	0.64	0.549	1	0.0717913	0.000194628	7	C7-Xcl1+ILC1
1200	Gimap8	9.79578e-05	0.842435	0.385	0.16	1	0.0252358	0.680344	0.2	0.108	1	0.0252358	0.000195906	7	C7-Xcl1+ILC1
1201	Lilra5	1.54967e-85	2.1852	0.571	0.008	2.16024e-81	2.6049e-129	2.95657	0.684	0.009	3.63124e-125	1.54967e-85	5.20981e-129	8	C8-C1qc+M
1202	Mmp12	2.68916e-34	1.64553	0.245	0.005	3.7487e-30	8.89095e-102	2.90793	0.526	0.006	1.2394e-97	2.68916e-34	1.77819e-101	8	C8-C1qc+M
1203	Ms4a7	2.95034e-45	1.99618	0.49	0.028	4.11277e-41	4.89985e-98	2.69074	0.553	0.009	6.83039e-94	2.95034e-45	9.7997e-98	8	C8-C1qc+M
1204	C1qc	1.45098e-73	4.71886	1	0.116	2.02266e-69	4.32002e-93	4.88228	0.974	0.062	6.02211e-89	1.45098e-73	8.64005e-93	8	C8-C1qc+M
1205	C1qb	6.33562e-59	4.88646	1	0.173	8.83185e-55	1.4843e-75	5.31072	1	0.094	2.06911e-71	6.33562e-59	2.9686e-75	8	C8-C1qc+M
1206	C1qa	4.28059e-67	5.13762	1	0.138	5.96715e-63	6.3548e-69	5.23731	1	0.109	8.85859e-65	4.28059e-67	1.27096e-68	8	C8-C1qc+M
1207	C3ar1	4.31412e-56	1.75682	0.531	0.023	6.01388e-52	5.53541e-64	2.16443	0.368	0.006	7.71637e-60	4.31412e-56	1.10708e-63	8	C8-C1qc+M
1208	Cxcl16	2.80362e-46	2.2696	0.837	0.117	3.90824e-42	6.36976e-64	2.9995	0.763	0.054	8.87944e-60	2.80362e-46	1.27395e-63	8	C8-C1qc+M
1209	Adgre1	1.89742e-62	2.34192	0.755	0.056	2.645e-58	8.53512e-25	2.02153	0.421	0.044	1.1898e-20	8.53512e-25	3.79483e-62	8	C8-C1qc+M
1210	Fcgr4	7.80694e-59	2.271	0.714	0.052	1.08829e-54	1.31956e-31	1.98707	0.395	0.027	1.83947e-27	1.31956e-31	1.56139e-58	8	C8-C1qc+M
1211	Mmp13	1.03933e-33	1.71478	0.265	0.007	1.44883e-29	5.24966e-51	2.41146	0.237	0.002	7.31802e-47	1.03933e-33	1.04993e-50	8	C8-C1qc+M
1212	Hpgd	2.05574e-46	1.66542	0.551	0.036	2.8657e-42	5.75061e-21	1.3713	0.316	0.027	8.01635e-17	5.75061e-21	4.11148e-46	8	C8-C1qc+M
1213	Cadm1	1.62526e-32	1.39897	0.429	0.033	2.26562e-28	2.94697e-45	1.94119	0.447	0.022	4.10807e-41	1.62526e-32	5.89393e-45	8	C8-C1qc+M
1214	Cd81	7.93084e-45	3.4149	0.959	0.229	1.10556e-40	5.60917e-34	3.31754	0.974	0.301	7.81918e-30	5.60917e-34	1.58617e-44	8	C8-C1qc+M
1215	Adap2	2.16475e-43	1.22232	0.367	0.012	3.01766e-39	2.47959e-29	1.18513	0.263	0.011	3.45654e-25	2.47959e-29	4.3295e-43	8	C8-C1qc+M
1216	Clec4b1	4.04998e-25	1.5893	0.429	0.048	5.64567e-21	3.1569e-43	2.01477	0.395	0.017	4.40072e-39	4.04998e-25	6.3138e-43	8	C8-C1qc+M
1217	Aif1	3.99764e-43	2.11632	0.857	0.126	5.57271e-39	4.31205e-30	2.32434	0.526	0.058	6.01099e-26	4.31205e-30	7.99529e-43	8	C8-C1qc+M
1218	Fcgr3	5.38983e-43	2.45445	0.918	0.169	7.51343e-39	3.61332e-25	2.30493	0.737	0.146	5.03696e-21	3.61332e-25	1.07797e-42	8	C8-C1qc+M
1219	Slamf9	8.00979e-28	1.9495	0.633	0.11	1.11656e-23	1.05902e-40	1.95897	0.5	0.034	1.47627e-36	8.00979e-28	2.11804e-40	8	C8-C1qc+M
1220	Cd14	5.59871e-40	2.49718	0.918	0.182	7.8046e-36	1.07899e-26	2.99058	0.737	0.145	1.50411e-22	1.07899e-26	1.11974e-39	8	C8-C1qc+M
1221	Mrc1	2.26568e-39	1.33491	0.388	0.018	3.15836e-35	1.98957e-10	0.661863	0.105	0.006	2.77346e-06	1.98957e-10	4.53136e-39	8	C8-C1qc+M
1222	Siglece	3.7379e-15	0.940557	0.327	0.047	5.21063e-11	1.05897e-38	1.61919	0.368	0.017	1.4762e-34	3.7379e-15	2.11794e-38	8	C8-C1qc+M
1223	Ly86	4.88365e-38	2.17196	0.98	0.22	6.80781e-34	6.24406e-22	1.90207	0.737	0.16	8.70421e-18	6.24406e-22	9.7673e-38	8	C8-C1qc+M
1224	Mafb	2.4497e-35	2.49099	0.612	0.075	3.41488e-31	8.05668e-37	2.25082	0.579	0.054	1.1231e-32	2.4497e-35	1.61134e-36	8	C8-C1qc+M
1225	H2-DMb1	4.53321e-25	1.73324	1	0.338	6.3193e-21	1.46483e-36	2.8983	0.921	0.191	2.04197e-32	4.53321e-25	2.92966e-36	8	C8-C1qc+M
1226	Tmem119	9.34702e-27	0.92321	0.224	0.007	1.30298e-22	2.15579e-35	0.875866	0.132	0	3.00517e-31	9.34702e-27	4.31158e-35	8	C8-C1qc+M
1227	Tgfbr1	1.08972e-28	1.57932	0.531	0.067	1.51908e-24	2.75884e-34	2.25652	0.632	0.076	3.84582e-30	1.08972e-28	5.51768e-34	8	C8-C1qc+M
1228	Creb5	7.05326e-15	0.768439	0.184	0.013	9.83225e-11	4.13828e-34	0.922449	0.184	0.003	5.76876e-30	7.05326e-15	8.27656e-34	8	C8-C1qc+M
1229	Ch25h	4.26632e-34	1.02684	0.245	0.005	5.94725e-30	2.56208e-16	0.6839	0.105	0.003	3.57153e-12	2.56208e-16	8.53264e-34	8	C8-C1qc+M
1230	Axl	1.54827e-24	1.29971	0.429	0.048	2.1583e-20	2.91632e-33	1.4358	0.368	0.021	4.06536e-29	1.54827e-24	5.83265e-33	8	C8-C1qc+M
1231	Lgmn	5.69401e-33	2.16695	0.918	0.253	7.93744e-29	5.10344e-17	1.9139	0.684	0.193	7.1142e-13	5.10344e-17	1.1388e-32	8	C8-C1qc+M
1232	Cd72	2.69052e-32	2.33063	0.816	0.178	3.75059e-28	4.75682e-27	2.35839	0.711	0.128	6.631e-23	4.75682e-27	5.38104e-32	8	C8-C1qc+M
1233	Csf1r	5.68872e-32	2.06543	0.776	0.146	7.93007e-28	1.2974e-17	1.77427	0.5	0.091	1.80858e-13	1.2974e-17	1.13774e-31	8	C8-C1qc+M
1234	Apobec1	6.09932e-31	1.67421	0.612	0.087	8.50246e-27	4.823e-26	1.80144	0.474	0.053	6.72327e-22	4.823e-26	1.21986e-30	8	C8-C1qc+M
1235	AI607873	2.57768e-30	1.43386	0.633	0.092	3.59329e-26	1.19004e-09	1.05706	0.316	0.064	1.65892e-05	1.19004e-09	5.15536e-30	8	C8-C1qc+M
1236	H2-Eb1	6.87312e-30	3.04588	1	0.62	9.58113e-26	4.94686e-28	4.16121	1	0.503	6.89592e-24	4.94686e-28	1.37462e-29	8	C8-C1qc+M
1237	Tmem176b	2.15826e-29	2.23464	0.959	0.332	3.00862e-25	1.18026e-19	2.01688	0.921	0.337	1.64528e-15	1.18026e-19	4.31652e-29	8	C8-C1qc+M
1238	H2-DMa	1.1571e-23	1.72844	1	0.368	1.61299e-19	2.80651e-29	2.5718	0.947	0.275	3.91227e-25	1.1571e-23	5.61302e-29	8	C8-C1qc+M
1239	Hexb	3.62548e-29	2.06251	0.837	0.223	5.05392e-25	2.61368e-28	2.49447	0.789	0.166	3.64347e-24	2.61368e-28	7.25096e-29	8	C8-C1qc+M
1240	Scimp	1.70009e-25	1.60323	0.592	0.098	2.36993e-21	6.59286e-29	1.97396	0.553	0.066	9.19045e-25	1.70009e-25	1.31857e-28	8	C8-C1qc+M
1241	Ctsc	3.30697e-28	2.32448	0.98	0.437	4.60991e-24	2.42471e-18	2.27909	0.868	0.364	3.38004e-14	2.42471e-18	6.61394e-28	8	C8-C1qc+M
1242	C5ar1	3.80501e-28	1.29888	0.531	0.064	5.30419e-24	2.75384e-27	1.814	0.368	0.028	3.83885e-23	2.75384e-27	7.61003e-28	8	C8-C1qc+M
1243	H2-Aa	3.4926e-27	2.70682	1	0.628	4.86868e-23	4.21168e-28	3.91378	1	0.479	5.87108e-24	3.4926e-27	8.42336e-28	8	C8-C1qc+M
1244	Cd74	9.72341e-28	2.86016	1	0.949	1.35544e-23	1.75119e-25	3.69551	1	0.896	2.44116e-21	1.75119e-25	1.94468e-27	8	C8-C1qc+M
1245	Itgb5	1.52795e-27	1.40468	0.49	0.059	2.12996e-23	1.1908e-14	1.31459	0.316	0.043	1.65997e-10	1.1908e-14	3.05589e-27	8	C8-C1qc+M
1246	Ctss	1.75077e-27	2.36767	1	0.587	2.44057e-23	3.94512e-22	2.61565	0.947	0.458	5.49949e-18	3.94512e-22	3.50153e-27	8	C8-C1qc+M
1247	Slc11a1	5.75454e-27	1.63075	0.429	0.045	8.02183e-23	4.31085e-20	1.13389	0.316	0.029	6.00932e-16	4.31085e-20	1.15091e-26	8	C8-C1qc+M
1248	Mgl2	7.47556e-24	1.86814	0.388	0.041	1.04209e-19	6.06767e-27	1.83597	0.263	0.013	8.45834e-23	7.47556e-24	1.21353e-26	8	C8-C1qc+M
1249	Tmsb10	1.11115e-25	-2.0394	1	0.998	1.54894e-21	1.87066e-19	-1.97659	0.947	0.998	2.6077e-15	1.87066e-19	2.22229e-25	8	C8-C1qc+M
1250	Lst1	1.5253e-25	1.58972	0.816	0.189	2.12627e-21	2.14855e-15	1.66193	0.684	0.187	2.99508e-11	2.14855e-15	3.0506e-25	8	C8-C1qc+M
1251	Tnfsf13b	2.73914e-25	0.873887	0.245	0.011	3.81837e-21	8.18625e-09	0.585121	0.105	0.008	0.000114116	8.18625e-09	5.47829e-25	8	C8-C1qc+M
1252	H2-Ab1	3.27751e-25	2.5314	1	0.868	4.56884e-21	6.25116e-25	3.7097	1	0.676	8.71411e-21	6.25116e-25	6.55501e-25	8	C8-C1qc+M
1253	Cyp27a1	4.31691e-25	1.2558	0.388	0.039	6.01777e-21	7.18703e-07	0.959047	0.184	0.033	0.0100187	7.18703e-07	8.63382e-25	8	C8-C1qc+M
1254	Tgfbi	9.45103e-18	1.00911	0.735	0.18	1.31747e-13	1.16649e-24	1.75381	0.658	0.11	1.62609e-20	9.45103e-18	2.33298e-24	8	C8-C1qc+M
1255	Fcgr2b	1.70605e-24	1.73951	0.714	0.155	2.37823e-20	3.73375e-16	1.88937	0.579	0.139	5.20484e-12	3.73375e-16	3.4121e-24	8	C8-C1qc+M
1256	Vcam1	7.68356e-19	1.45923	0.163	0.006	1.07109e-14	4.40919e-24	1.67105	0.184	0.006	6.14641e-20	7.68356e-19	8.81838e-24	8	C8-C1qc+M
1257	Gatm	1.0921e-23	1.31458	0.592	0.103	1.52238e-19	0.000512346	0.826148	0.316	0.136	1	0.000512346	2.18419e-23	8	C8-C1qc+M
1258	Cst3	1.61277e-23	1.58407	1	0.812	2.24819e-19	4.96022e-23	2.09366	1	0.696	6.91455e-19	4.96022e-23	3.22553e-23	8	C8-C1qc+M
1259	Mt1	2.48467e-23	1.99053	0.837	0.27	3.46363e-19	5.74857e-07	1.43472	0.5	0.204	0.0080135	5.74857e-07	4.96934e-23	8	C8-C1qc+M
1260	Cybb	6.35289e-23	1.60963	0.816	0.213	8.85593e-19	6.38997e-10	1.61973	0.605	0.219	8.90761e-06	6.38997e-10	1.27058e-22	8	C8-C1qc+M
1261	Psap	6.44861e-23	1.82624	1	0.707	8.98937e-19	5.13111e-18	1.9883	1	0.614	7.15276e-14	5.13111e-18	1.28972e-22	8	C8-C1qc+M
1262	Hspa1a	4.06774e-08	1.84993	0.673	0.334	0.000567043	9.04757e-23	3.52314	0.789	0.209	1.26123e-18	4.06774e-08	1.80951e-22	8	C8-C1qc+M
1263	Cd300c2	9.97201e-23	1.59597	0.673	0.151	1.3901e-18	1.27129e-21	1.46718	0.5	0.071	1.77218e-17	1.27129e-21	1.9944e-22	8	C8-C1qc+M
1264	Slco2b1	2.57564e-14	0.554828	0.102	0.002	3.59044e-10	5.29647e-22	0.786362	0.132	0.003	7.38328e-18	2.57564e-14	1.05929e-21	8	C8-C1qc+M
1265	Asb2	4.93337e-08	0.696175	0.286	0.067	0.000687712	5.81437e-22	1.35916	0.289	0.021	8.10523e-18	4.93337e-08	1.16287e-21	8	C8-C1qc+M
1266	Lifr	6.97814e-22	1.15232	0.449	0.063	9.72752e-18	1.12824e-11	1.00241	0.263	0.037	1.57276e-07	1.12824e-11	1.39563e-21	8	C8-C1qc+M
1267	Fth1	1.31863e-21	1.11268	1	1	1.83817e-17	1.37571e-19	1.3395	1	0.999	1.91774e-15	1.37571e-19	2.63726e-21	8	C8-C1qc+M
1268	Wfdc17	1.06806e-19	1.33781	0.857	0.292	1.48888e-15	1.87006e-21	2.77007	0.842	0.253	2.60686e-17	1.06806e-19	3.74012e-21	8	C8-C1qc+M
1269	Clec4a2	2.22945e-21	1.47375	0.531	0.096	3.10786e-17	1.07481e-17	1.63065	0.474	0.078	1.49828e-13	1.07481e-17	4.4589e-21	8	C8-C1qc+M
1270	Fcer1g	5.1945e-21	1.76099	1	0.642	7.24114e-17	2.70456e-14	1.41062	1	0.664	3.77016e-10	2.70456e-14	1.0389e-20	8	C8-C1qc+M
1271	LOC100862446	5.4871e-21	1.67206	1	0.946	7.64902e-17	6.97635e-17	1.49898	1	0.92	9.72503e-13	6.97635e-17	1.09742e-20	8	C8-C1qc+M
1272	Pla2g7	5.8139e-21	1.56397	0.551	0.099	8.10457e-17	3.23787e-09	1.20207	0.421	0.104	4.51359e-05	3.23787e-09	1.16278e-20	8	C8-C1qc+M
1273	P2ry6	6.73982e-21	1.32464	0.469	0.076	9.39531e-17	1.09183e-17	1.27351	0.263	0.023	1.52201e-13	1.09183e-17	1.34796e-20	8	C8-C1qc+M
1274	Ccl3	7.60768e-18	3.94745	0.633	0.197	1.06051e-13	7.38725e-21	3.75872	0.684	0.171	1.02978e-16	7.60768e-18	1.47745e-20	8	C8-C1qc+M
1275	Zmynd15	9.82099e-21	0.77957	0.204	0.01	1.36905e-16	1.81226e-12	1.24635	0.132	0.008	2.52629e-08	1.81226e-12	1.9642e-20	8	C8-C1qc+M
1276	Smagp	1.16191e-20	1.18003	0.449	0.067	1.6197e-16	0.122907	0.413886	0.132	0.07	1	0.122907	2.32381e-20	8	C8-C1qc+M
1277	Sepp1	1.19287e-20	2.13531	0.816	0.295	1.66286e-16	2.64602e-10	1.6179	0.684	0.301	3.68855e-06	2.64602e-10	2.38574e-20	8	C8-C1qc+M
1278	Slc15a3	4.28749e-14	1.36544	0.531	0.139	5.97677e-10	1.41796e-20	1.82673	0.553	0.098	1.97663e-16	4.28749e-14	2.83591e-20	8	C8-C1qc+M
1279	Lyz2	1.43823e-20	1.03461	0.939	0.381	2.00489e-16	3.99793e-10	-0.278532	0.868	0.43	5.57312e-06	3.99793e-10	2.87646e-20	8	C8-C1qc+M
1280	Unc93b1	2.05789e-20	1.72533	0.837	0.294	2.8687e-16	3.08054e-13	1.73642	0.737	0.265	4.29427e-09	3.08054e-13	4.11578e-20	8	C8-C1qc+M
1281	Ftl1	2.7306e-20	1.66242	1	0.966	3.80646e-16	4.65123e-16	1.50683	1	0.946	6.48382e-12	4.65123e-16	5.4612e-20	8	C8-C1qc+M
1282	Cd36	2.74285e-20	1.08237	0.265	0.021	3.82354e-16	4.91697e-05	0.775252	0.184	0.044	0.685425	4.91697e-05	5.48571e-20	8	C8-C1qc+M
1283	Hpgds	3.12306e-20	0.924204	0.224	0.013	4.35354e-16	1.71075e-16	0.848549	0.158	0.008	2.38479e-12	1.71075e-16	6.24611e-20	8	C8-C1qc+M
1284	Bcl2a1a	4.96535e-20	1.25537	0.367	0.045	6.92169e-16	4.74137e-17	1.35957	0.263	0.024	6.60947e-13	4.74137e-17	9.93069e-20	8	C8-C1qc+M
1285	Marcks	7.29692e-15	1.115	0.592	0.159	1.01719e-10	6.25476e-20	2.03287	0.605	0.122	8.71913e-16	7.29692e-15	1.25095e-19	8	C8-C1qc+M
1286	Acvrl1	7.91738e-20	1.28234	0.429	0.067	1.10368e-15	1.20231e-12	1.07419	0.211	0.021	1.67602e-08	1.20231e-12	1.58348e-19	8	C8-C1qc+M
1287	Pou2f2	5.68135e-12	1.05802	0.429	0.107	7.9198e-08	1.17262e-19	1.5155	0.5	0.08	1.63463e-15	5.68135e-12	2.34523e-19	8	C8-C1qc+M
1288	Ctsh	2.31572e-19	1.55632	0.939	0.368	3.22812e-15	1.32312e-14	1.7995	0.816	0.327	1.84443e-10	1.32312e-14	4.63145e-19	8	C8-C1qc+M
1289	Csf2ra	3.80548e-19	1.57129	0.755	0.226	5.30484e-15	4.30116e-18	2.02016	0.632	0.151	5.99582e-14	4.30116e-18	7.61096e-19	8	C8-C1qc+M
1290	Cpq	4.1951e-19	0.935285	0.327	0.036	5.84798e-15	3.31071e-08	1.01051	0.211	0.035	0.000461512	3.31071e-08	8.39021e-19	8	C8-C1qc+M
1291	Hspa1b	0.0955243	0.292336	0.163	0.092	1	4.35896e-19	1.68052	0.368	0.043	6.0764e-15	0.0955243	8.71793e-19	8	C8-C1qc+M
1292	Clec4a3	4.53781e-19	1.39002	0.612	0.133	6.32571e-15	3.67237e-10	1.06226	0.447	0.11	5.11928e-06	3.67237e-10	9.07563e-19	8	C8-C1qc+M
1293	Clec12a	5.59921e-19	1.39248	0.673	0.172	7.8053e-15	0.000613266	0.913435	0.289	0.115	1	0.000613266	1.11984e-18	8	C8-C1qc+M
1294	Itga9	5.74605e-19	0.545456	0.143	0.004	8.01e-15	2.34216e-16	0.53654	0.105	0.003	3.26497e-12	2.34216e-16	1.14921e-18	8	C8-C1qc+M
1295	Pld4	8.92569e-19	1.49641	0.755	0.22	1.24424e-14	8.89946e-09	1.46566	0.526	0.185	0.000124058	8.89946e-09	1.78514e-18	8	C8-C1qc+M
1296	Tmem176a	1.05558e-18	1.73094	0.878	0.335	1.47148e-14	3.03697e-14	1.53472	0.842	0.303	4.23353e-10	3.03697e-14	2.11116e-18	8	C8-C1qc+M
1297	Apoe	3.15877e-18	3.32575	0.878	0.502	4.40332e-14	4.49168e-12	2.76234	0.789	0.401	6.2614e-08	4.49168e-12	6.31753e-18	8	C8-C1qc+M
1298	Cmtm3	1.66615e-07	0.684401	0.367	0.114	0.00232261	8.33194e-18	1.35292	0.368	0.047	1.16147e-13	1.66615e-07	1.66639e-17	8	C8-C1qc+M
1299	Ccl9	9.68636e-18	1.32014	0.755	0.209	1.35028e-13	1.58415e-06	1.12655	0.5	0.192	0.022083	1.58415e-06	1.93727e-17	8	C8-C1qc+M
1300	Lair1	1.07302e-17	1.28285	0.592	0.136	1.49579e-13	1.00704e-15	1.58427	0.5	0.098	1.40381e-11	1.00704e-15	2.14603e-17	8	C8-C1qc+M
1301	Cd209a	4.52153e-97	3.81716	0.965	0.064	6.30301e-93	5.5727e-28	3.42082	0.526	0.034	7.76835e-24	5.5727e-28	9.04306e-97	9	C9-Cd209a+M/cDC2
1302	Clec10a	1.02769e-56	2.41809	0.702	0.06	1.4326e-52	0.000723325	1.23045	0.158	0.028	1	0.000723325	2.05539e-56	9	C9-Cd209a+M/cDC2
1303	Cfp	1.13421e-48	2.0668	0.825	0.109	1.58109e-44	5.40197e-24	1.98003	0.684	0.067	7.53034e-20	5.40197e-24	2.26842e-48	9	C9-Cd209a+M/cDC2
1304	Bex6	1.6635e-48	0.95526	0.368	0.01	2.31892e-44	7.61722e-06	0.542291	0.105	0.008	0.106184	7.61722e-06	3.327e-48	9	C9-Cd209a+M/cDC2
1305	Olfm1	1.42952e-47	1.07259	0.526	0.033	1.99275e-43	1.10091e-06	0.480946	0.211	0.024	0.0153467	1.10091e-06	2.85904e-47	9	C9-Cd209a+M/cDC2
1306	Ccnd1	1.73909e-44	1.47409	0.772	0.094	2.42429e-40	6.0193e-05	0.790636	0.316	0.07	0.83909	6.0193e-05	3.47818e-44	9	C9-Cd209a+M/cDC2
1307	Ifi30	4.02128e-44	2.64962	0.982	0.281	5.60567e-40	4.67097e-15	2.48597	0.842	0.192	6.51134e-11	4.67097e-15	8.04257e-44	9	C9-Cd209a+M/cDC2
1308	H2-DMb1	2.37308e-39	2.43821	1	0.331	3.30808e-35	2.43673e-15	2.89233	0.842	0.204	3.3968e-11	2.43673e-15	4.74616e-39	9	C9-Cd209a+M/cDC2
1309	Flt3	1.54234e-38	1.2517	0.561	0.055	2.15002e-34	6.46949e-26	1.46463	0.474	0.028	9.01847e-22	6.46949e-26	3.08468e-38	9	C9-Cd209a+M/cDC2
1310	Plbd1	1.08145e-37	1.92822	0.895	0.194	1.50754e-33	5.93272e-14	1.86009	0.684	0.12	8.27021e-10	5.93272e-14	2.16289e-37	9	C9-Cd209a+M/cDC2
1311	Cbfa2t3	1.46438e-36	1.46952	0.632	0.081	2.04134e-32	2.58462e-07	1.53724	0.421	0.085	0.00360297	2.58462e-07	2.92876e-36	9	C9-Cd209a+M/cDC2
1312	Napsa	2.6749e-35	2.12235	0.982	0.287	3.72881e-31	4.24882e-06	1.56496	0.737	0.333	0.0592285	4.24882e-06	5.3498e-35	9	C9-Cd209a+M/cDC2
1313	H2-DMa	2.64724e-34	1.99641	1	0.362	3.69025e-30	1.81722e-10	2.26087	0.842	0.287	2.5332e-06	1.81722e-10	5.29448e-34	9	C9-Cd209a+M/cDC2
1314	Spi1	1.24036e-33	1.75483	0.982	0.264	1.72906e-29	5.12082e-15	2.01911	0.895	0.202	7.13842e-11	5.12082e-15	2.48072e-33	9	C9-Cd209a+M/cDC2
1315	Ms4a6c	2.85064e-33	1.78398	0.947	0.243	3.97379e-29	8.76628e-10	1.41564	0.737	0.179	1.22202e-05	8.76628e-10	5.70127e-33	9	C9-Cd209a+M/cDC2
1316	Gm2a	3.18611e-33	1.87371	0.965	0.335	4.44144e-29	9.14449e-09	2.0184	0.737	0.273	0.000127474	9.14449e-09	6.37223e-33	9	C9-Cd209a+M/cDC2
1317	Ckb	1.03231e-32	1.83709	0.965	0.281	1.43904e-28	8.53615e-06	1.25768	0.526	0.154	0.118994	8.53615e-06	2.06462e-32	9	C9-Cd209a+M/cDC2
1318	Ciita	3.59726e-32	1.22562	0.667	0.099	5.01459e-28	2.69999e-06	0.864323	0.263	0.04	0.0376379	2.69999e-06	7.19453e-32	9	C9-Cd209a+M/cDC2
1319	Ifitm3	5.72425e-32	2.36499	1	0.471	7.97961e-28	4.4259e-07	1.57152	0.842	0.393	0.0061697	4.4259e-07	1.14485e-31	9	C9-Cd209a+M/cDC2
1320	Cd300a	1.55133e-31	1.93824	0.807	0.176	2.16255e-27	1.41581e-06	1.35439	0.474	0.111	0.0197365	1.41581e-06	3.10266e-31	9	C9-Cd209a+M/cDC2
1321	Tep1	7.16733e-31	1.26403	0.632	0.094	9.99126e-27	0.00494281	0.531302	0.211	0.056	1	0.00494281	1.43347e-30	9	C9-Cd209a+M/cDC2
1322	Tnfsf9	2.00857e-30	1.85282	0.474	0.053	2.79995e-26	1.75658e-11	1.22807	0.211	0.013	2.44867e-07	1.75658e-11	4.01714e-30	9	C9-Cd209a+M/cDC2
1323	Csf2ra	2.94537e-30	1.593	0.877	0.213	4.10585e-26	4.13641e-06	0.796911	0.579	0.159	0.0576616	4.13641e-06	5.89075e-30	9	C9-Cd209a+M/cDC2
1324	Kcne3	3.65552e-30	0.494724	0.228	0.006	5.09579e-26	1.63032e-18	0.403141	0.158	0.003	2.27267e-14	1.63032e-18	7.31104e-30	9	C9-Cd209a+M/cDC2
1325	Syngr2	4.63185e-30	1.57175	0.965	0.297	6.4568e-26	2.14382e-10	1.79394	0.842	0.256	2.98848e-06	2.14382e-10	9.2637e-30	9	C9-Cd209a+M/cDC2
1326	Alcam	4.95397e-29	1.21943	0.596	0.093	6.90584e-25	1.00769e-07	1.28979	0.421	0.081	0.00140472	1.00769e-07	9.90795e-29	9	C9-Cd209a+M/cDC2
1327	Alox5ap	1.05869e-27	1.52612	1	0.355	1.47582e-23	6.03649e-07	1.45188	0.737	0.291	0.00841486	6.03649e-07	2.11738e-27	9	C9-Cd209a+M/cDC2
1328	Ifitm2	1.09957e-27	1.66463	0.982	0.501	1.5328e-23	0.000348759	1.06178	0.737	0.401	1	0.000348759	2.19913e-27	9	C9-Cd209a+M/cDC2
1329	Ccdc88a	1.87442e-27	1.42586	0.579	0.097	2.61294e-23	2.04675e-07	1.16788	0.474	0.106	0.00285317	2.04675e-07	3.74884e-27	9	C9-Cd209a+M/cDC2
1330	Ank	3.25431e-27	0.558815	0.368	0.031	4.5365e-23	0.00209412	0.374286	0.158	0.03	1	0.00209412	6.50861e-27	9	C9-Cd209a+M/cDC2
1331	H2-Aa	1.43511e-26	2.36024	1	0.625	2.00055e-22	3.55034e-11	2.79422	0.947	0.488	4.94918e-07	3.55034e-11	2.87022e-26	9	C9-Cd209a+M/cDC2
1332	Gng10	5.22225e-26	1.71052	0.947	0.357	7.27982e-22	0.000131059	1.28348	0.632	0.274	1	0.000131059	1.04445e-25	9	C9-Cd209a+M/cDC2
1333	Slamf9	1.04564e-25	0.946321	0.632	0.105	1.45762e-21	0.00139504	0.396849	0.211	0.046	1	0.00139504	2.09128e-25	9	C9-Cd209a+M/cDC2
1334	H2-Ab1	2.76282e-25	2.23857	1	0.867	3.85137e-21	1.53825e-10	2.67203	1	0.682	2.14431e-06	1.53825e-10	5.52564e-25	9	C9-Cd209a+M/cDC2
1335	Tnip3	2.80175e-17	0.575858	0.246	0.023	3.90564e-13	8.56289e-25	0.623007	0.263	0.008	1.19367e-20	2.80175e-17	1.71258e-24	9	C9-Cd209a+M/cDC2
1336	Bri3bp	1.04097e-24	0.998025	0.579	0.095	1.45112e-20	0.0477849	0.539716	0.211	0.083	1	0.0477849	2.08194e-24	9	C9-Cd209a+M/cDC2
1337	Avpi1	1.46224e-24	0.9399	0.596	0.101	2.03836e-20	0.00056211	0.586825	0.368	0.109	1	0.00056211	2.92447e-24	9	C9-Cd209a+M/cDC2
1338	Itgam	2.43434e-24	1.32094	0.667	0.133	3.39347e-20	7.932e-05	1.17427	0.368	0.099	1	7.932e-05	4.86868e-24	9	C9-Cd209a+M/cDC2
1339	Cd74	3.83474e-24	2.05235	1	0.949	5.34562e-20	5.65177e-10	2.29436	1	0.897	7.87856e-06	5.65177e-10	7.66947e-24	9	C9-Cd209a+M/cDC2
1340	Ctsh	1.08443e-23	1.58591	0.93	0.363	1.5117e-19	3.68594e-10	1.84552	0.895	0.334	5.1382e-06	3.68594e-10	2.16886e-23	9	C9-Cd209a+M/cDC2
1341	Wfdc17	1.84232e-23	0.820306	0.895	0.284	2.5682e-19	1.43049e-05	1.07104	0.684	0.265	0.19941	1.43049e-05	3.68465e-23	9	C9-Cd209a+M/cDC2
1342	Rassf4	1.93412e-23	0.890987	0.421	0.053	2.69616e-19	7.13316e-06	0.984923	0.263	0.045	0.0994362	7.13316e-06	3.86824e-23	9	C9-Cd209a+M/cDC2
1343	Nfam1	3.67291e-23	0.938346	0.491	0.073	5.12003e-19	7.57974e-05	0.76379	0.263	0.052	1	7.57974e-05	7.34582e-23	9	C9-Cd209a+M/cDC2
1344	Amz1	4.43515e-23	0.665202	0.351	0.035	6.1826e-19	0.000106009	0.28796	0.158	0.021	1	0.000106009	8.8703e-23	9	C9-Cd209a+M/cDC2
1345	Lat2	6.08567e-23	1.28039	0.789	0.21	8.48343e-19	0.0696914	0.297522	0.421	0.227	1	0.0696914	1.21713e-22	9	C9-Cd209a+M/cDC2
1346	H2-Eb1	8.38388e-23	2.08693	0.982	0.617	1.16871e-18	3.81014e-10	2.51579	0.947	0.511	5.31134e-06	3.81014e-10	1.67678e-22	9	C9-Cd209a+M/cDC2
1347	Dab2	1.54995e-22	0.878316	0.474	0.07	2.16063e-18	4.59305e-06	0.799358	0.316	0.058	0.0640271	4.59305e-06	3.09989e-22	9	C9-Cd209a+M/cDC2
1348	Cysltr1	1.6272e-22	0.868344	0.456	0.065	2.26832e-18	1.16606e-08	0.887833	0.263	0.029	0.000162549	1.16606e-08	3.25441e-22	9	C9-Cd209a+M/cDC2
1349	Tifa	4.24703e-22	0.931886	0.561	0.103	5.92036e-18	0.221013	0.377896	0.158	0.082	1	0.221013	8.49406e-22	9	C9-Cd209a+M/cDC2
1350	Ly86	1.31293e-21	1.0863	0.842	0.222	1.83023e-17	5.34499e-06	1.28092	0.579	0.172	0.0745092	5.34499e-06	2.62586e-21	9	C9-Cd209a+M/cDC2
1351	Btg1	1.95695e-21	-1.73734	0.947	0.979	2.72799e-17	0.000133773	-0.939798	0.842	0.975	1	0.000133773	3.91391e-21	9	C9-Cd209a+M/cDC2
1352	Lsr	3.11886e-21	0.695006	0.368	0.044	4.34769e-17	0.0172224	0.856359	0.105	0.023	1	0.0172224	6.23772e-21	9	C9-Cd209a+M/cDC2
1353	Hexb	4.90084e-21	1.16086	0.807	0.219	6.83178e-17	0.000291702	1.09955	0.474	0.181	1	0.000291702	9.80169e-21	9	C9-Cd209a+M/cDC2
1354	Nfkb1	8.01633e-21	1.20534	0.649	0.148	1.11748e-16	0.0749726	0.339603	0.263	0.12	1	0.0749726	1.60327e-20	9	C9-Cd209a+M/cDC2
1355	Vim	9.53387e-21	1.68577	0.965	0.626	1.32902e-16	0.000139547	1.02218	0.895	0.447	1	0.000139547	1.90677e-20	9	C9-Cd209a+M/cDC2
1356	Cst3	1.05663e-20	1.06424	1	0.811	1.47294e-16	5.29546e-11	2.19616	1	0.701	7.38187e-07	5.29546e-11	2.11325e-20	9	C9-Cd209a+M/cDC2
1357	Ppfia4	1.09178e-20	0.97691	0.561	0.108	1.52193e-16	0.0527257	0.267035	0.158	0.053	1	0.0527257	2.18355e-20	9	C9-Cd209a+M/cDC2
1358	Gm14548	2.03569e-09	0.334445	0.175	0.024	2.83776e-05	1.97492e-20	0.885738	0.263	0.01	2.75303e-16	2.03569e-09	3.94983e-20	9	C9-Cd209a+M/cDC2
1359	Ctsz	2.14559e-20	1.3189	0.982	0.447	2.99095e-16	3.67821e-08	1.76363	0.895	0.406	0.000512743	3.67821e-08	4.29118e-20	9	C9-Cd209a+M/cDC2
1360	Il13ra1	2.20569e-20	0.984543	0.421	0.064	3.07473e-16	7.88747e-07	0.95221	0.368	0.071	0.0109951	7.88747e-07	4.41137e-20	9	C9-Cd209a+M/cDC2
1361	Fgr	2.74259e-20	0.799421	0.544	0.101	3.82317e-16	0.00207708	0.426451	0.263	0.071	1	0.00207708	5.48517e-20	9	C9-Cd209a+M/cDC2
1362	Bmp2k	3.67359e-20	0.555303	0.246	0.018	5.12098e-16	1.74468e-05	0.321387	0.158	0.018	0.243208	1.74468e-05	7.34718e-20	9	C9-Cd209a+M/cDC2
1363	Prcp	3.85974e-20	1.0225	0.579	0.123	5.38047e-16	2.38493e-07	1.30912	0.474	0.109	0.00332459	2.38493e-07	7.71947e-20	9	C9-Cd209a+M/cDC2
1364	Cdkn1a	4.01305e-20	1.10121	0.737	0.186	5.59419e-16	2.32521e-06	1.53922	0.526	0.158	0.0324135	2.32521e-06	8.0261e-20	9	C9-Cd209a+M/cDC2
1365	Lsp1	4.15393e-20	1.25707	1	0.779	5.79057e-16	2.88357e-05	1.33257	0.947	0.642	0.40197	2.88357e-05	8.30785e-20	9	C9-Cd209a+M/cDC2
1366	Lyn	5.69151e-20	1.12899	0.702	0.169	7.93396e-16	0.00060324	0.87285	0.421	0.145	1	0.00060324	1.1383e-19	9	C9-Cd209a+M/cDC2
1367	Rgs18	1.06616e-19	0.834528	0.439	0.068	1.48622e-15	0.000193865	0.780634	0.263	0.056	1	0.000193865	2.13231e-19	9	C9-Cd209a+M/cDC2
1368	Kctd14	1.88982e-19	0.702342	0.246	0.02	2.63441e-15	2.43197e-05	0.422486	0.158	0.019	0.339017	2.43197e-05	3.77965e-19	9	C9-Cd209a+M/cDC2
1369	Tifab	1.91659e-19	0.848692	0.474	0.082	2.67172e-15	0.0550367	0.880709	0.158	0.056	1	0.0550367	3.83318e-19	9	C9-Cd209a+M/cDC2
1370	Rnh1	4.97901e-19	1.25334	0.86	0.29	6.94074e-15	0.0165614	0.96686	0.421	0.217	1	0.0165614	9.95802e-19	9	C9-Cd209a+M/cDC2
1371	Tctex1d2	5.29897e-19	0.771648	0.421	0.066	7.38677e-15	1.40717e-06	0.938531	0.316	0.055	0.0196159	1.40717e-06	1.05979e-18	9	C9-Cd209a+M/cDC2
1372	Ctss	6.17196e-19	1.16801	1	0.583	8.60371e-15	9.66074e-07	1.58659	0.842	0.468	0.0134671	9.66074e-07	1.23439e-18	9	C9-Cd209a+M/cDC2
1373	Mcemp1	6.35846e-19	0.974832	0.439	0.073	8.86369e-15	2.52889e-07	0.903101	0.421	0.081	0.00352527	2.52889e-07	1.27169e-18	9	C9-Cd209a+M/cDC2
1374	Stom	1.14449e-18	0.74416	0.333	0.042	1.59542e-14	0.0309578	0.40762	0.158	0.049	1	0.0309578	2.28898e-18	9	C9-Cd209a+M/cDC2
1375	Clec4b1	3.88366e-17	0.82956	0.351	0.05	5.41382e-13	1.2929e-18	1.28023	0.368	0.024	1.80231e-14	3.88366e-17	2.5858e-18	9	C9-Cd209a+M/cDC2
1376	Stx7	1.38963e-18	0.945189	0.789	0.215	1.93714e-14	0.0351407	0.480054	0.421	0.214	1	0.0351407	2.77926e-18	9	C9-Cd209a+M/cDC2
1377	Scpep1	1.73327e-18	0.893513	0.491	0.093	2.41618e-14	3.96348e-06	1.05254	0.368	0.081	0.0552508	3.96348e-06	3.46654e-18	9	C9-Cd209a+M/cDC2
1378	Skap2	2.32319e-18	0.986442	0.737	0.194	3.23853e-14	0.0121193	0.775978	0.368	0.152	1	0.0121193	4.64638e-18	9	C9-Cd209a+M/cDC2
1379	2024-03-01	3.05223e-18	0.741791	0.509	0.099	4.2548e-14	1.36372e-06	0.975548	0.421	0.092	0.0190102	1.36372e-06	6.10445e-18	9	C9-Cd209a+M/cDC2
1380	Atf3	3.36232e-18	1.44986	0.842	0.289	4.68707e-14	0.00238051	1.42085	0.526	0.253	1	0.00238051	6.72463e-18	9	C9-Cd209a+M/cDC2
1381	Pirb	7.80676e-18	0.815438	0.649	0.15	1.08826e-13	7.11145e-06	0.904213	0.421	0.1	0.0991337	7.11145e-06	1.56135e-17	9	C9-Cd209a+M/cDC2
1382	Fgfr1	1.15643e-17	0.703415	0.263	0.027	1.61206e-13	9.19236e-06	0.450708	0.105	0.008	0.128141	9.19236e-06	2.31285e-17	9	C9-Cd209a+M/cDC2
1383	Ifitm6	1.24279e-17	0.69821	0.421	0.07	1.73245e-13	4.70358e-05	0.777365	0.368	0.088	0.655679	4.70358e-05	2.48558e-17	9	C9-Cd209a+M/cDC2
1384	Erp29	1.68526e-17	1.12293	0.947	0.406	2.34925e-13	3.47488e-05	1.05674	0.789	0.333	0.484399	3.47488e-05	3.37052e-17	9	C9-Cd209a+M/cDC2
1385	Nrros	2.02902e-17	1.02557	0.719	0.196	2.82846e-13	0.000715569	0.641624	0.421	0.134	1	0.000715569	4.05804e-17	9	C9-Cd209a+M/cDC2
1386	Cd68	2.1578e-17	1.00146	0.772	0.23	3.00797e-13	0.0219376	0.533238	0.316	0.131	1	0.0219376	4.3156e-17	9	C9-Cd209a+M/cDC2
1387	Apex1	4.12806e-17	0.872093	0.491	0.099	5.75451e-13	0.0169181	0.473883	0.211	0.067	1	0.0169181	8.25611e-17	9	C9-Cd209a+M/cDC2
1388	Plekho1	5.15461e-17	0.845159	0.509	0.108	7.18553e-13	3.23763e-05	0.59166	0.316	0.065	0.451326	3.23763e-05	1.03092e-16	9	C9-Cd209a+M/cDC2
1389	Srsf9	5.65869e-17	0.804995	0.667	0.167	7.88822e-13	0.0122516	0.509053	0.474	0.214	1	0.0122516	1.13174e-16	9	C9-Cd209a+M/cDC2
1390	Rnd3	6.74527e-17	0.724633	0.386	0.062	9.4029e-13	7.03925e-08	1.13197	0.263	0.033	0.000981271	7.03925e-08	1.34905e-16	9	C9-Cd209a+M/cDC2
1391	Ccdc109b	8.44579e-17	0.93045	0.579	0.141	1.17734e-12	1.53444e-09	1.3016	0.474	0.076	2.13902e-05	1.53444e-09	1.68916e-16	9	C9-Cd209a+M/cDC2
1392	Fgd2	9.69689e-17	0.851876	0.456	0.088	1.35175e-12	1.71846e-07	1.45031	0.316	0.05	0.00239553	1.71846e-07	1.93938e-16	9	C9-Cd209a+M/cDC2
1393	Pmaip1	1.20955e-16	1.22789	0.667	0.183	1.68612e-12	1.00805e-06	1.10645	0.579	0.16	0.0140522	1.00805e-06	2.41911e-16	9	C9-Cd209a+M/cDC2
1394	Fam49b	1.23668e-16	1.07555	1	0.568	1.72393e-12	0.000368919	1.03946	0.895	0.477	1	0.000368919	2.47335e-16	9	C9-Cd209a+M/cDC2
1395	Ltb4r1	1.34063e-16	0.927793	0.491	0.101	1.86884e-12	4.74941e-06	0.811972	0.368	0.076	0.0662068	4.74941e-06	2.68127e-16	9	C9-Cd209a+M/cDC2
1396	Ncf2	1.38607e-16	0.86047	0.614	0.15	1.93218e-12	0.0439598	0.563971	0.263	0.112	1	0.0439598	2.77213e-16	9	C9-Cd209a+M/cDC2
1397	Irf5	1.50689e-16	0.979823	0.649	0.174	2.10061e-12	6.24303e-08	0.823473	0.579	0.126	0.000870278	6.24303e-08	3.01378e-16	9	C9-Cd209a+M/cDC2
1398	Pitpna	1.8776e-16	1.28137	0.789	0.318	2.61738e-12	0.0325822	0.48653	0.579	0.336	1	0.0325822	3.7552e-16	9	C9-Cd209a+M/cDC2
1399	Ccl9	1.968e-16	1.30277	0.684	0.209	2.74339e-12	1.43677e-06	1.61888	0.632	0.195	0.0200286	1.43677e-06	3.936e-16	9	C9-Cd209a+M/cDC2
1400	Tmem176b	2.08945e-16	1.00895	0.93	0.328	2.9127e-12	5.01898e-07	1.3174	0.842	0.348	0.00699646	5.01898e-07	4.1789e-16	9	C9-Cd209a+M/cDC2
Suppementary Table S3. DEGs of immune cells (KO vs. WT).
	p_val	avg_log2FC	pct.1	pct.2	p_val_adj	threshold
Jchain	8.14747e-300	2.93551	1	0.866	1.13576e-295	Up
Gpx3	4.43318e-110	1.00141	0.944	0.877	6.17986e-106	Up
Jund	3.24371e-94	1.11089	0.93	0.806	4.52174e-90	Up
Slpi	5.91783e-50	2.02172	0.624	0.406	8.24945e-46	Up
Kap	4.86312e-45	0.754544	0.807	0.744	6.77919e-41	Up
Retnla	1.10343e-43	1.74505	0.215	0.009	1.53818e-39	Up
Gsn	1.89791e-40	-0.848642	0.216	0.479	2.64569e-36	Down
Fxyd2	3.55931e-40	0.771778	0.746	0.663	4.96168e-36	Up
Mzb1	9.82444e-38	1.6181	0.415	0.178	1.36953e-33	Up
Pi16	4.90657e-36	-0.700312	0.077	0.283	6.83976e-32	Down
Tsc22d3	2.41374e-35	0.761789	0.779	0.655	3.36475e-31	Up
Dcn	4.58138e-32	-0.53426	0.022	0.166	6.38645e-28	Down
Mfap5	7.97674e-32	-0.533661	0.015	0.149	1.11196e-27	Down
Cd79a	4.4984e-30	1.25015	0.301	0.099	6.27077e-26	Up
Cxcr6	5.94487e-30	-0.861883	0.259	0.496	8.28715e-26	Down
Cd3g	3.08581e-29	-0.790294	0.467	0.701	4.30162e-25	Down
Actg1	7.06903e-29	-0.493233	0.946	0.979	9.85422e-25	Down
Guca2b	2.07359e-27	0.906288	0.408	0.216	2.89058e-23	Up
Cxcr3	1.10143e-26	-0.671634	0.163	0.378	1.5354e-22	Down
Lrrc58	7.70407e-25	-0.559034	0.576	0.79	1.07395e-20	Down
Col3a1	1.25446e-22	-0.395599	0.004	0.089	1.74872e-18	Down
Clic1	3.01093e-21	-0.388806	0.765	0.914	4.19723e-17	Down
Apoa4	3.97073e-21	0.560524	0.096	0	5.5352e-17	Up
H2-D1	8.58067e-21	-0.258289	0.998	1	1.19615e-16	NoSignificant
Clec3b	1.24742e-20	-0.388725	0.02	0.12	1.73891e-16	Down
Tmsb4x	2.10293e-20	-0.214632	1	1	2.93149e-16	NoSignificant
S100a6	4.18147e-20	-0.385423	0.852	0.968	5.82896e-16	Down
Pstpip1	4.9266e-20	-0.523614	0.104	0.263	6.86768e-16	Down
H2-Ab1	1.18286e-19	-0.893841	0.687	0.875	1.64891e-15	Down
Hspa8	2.30888e-19	-0.331613	0.944	0.979	3.21858e-15	Down
Ckb	3.90063e-19	-0.642271	0.16	0.326	5.43748e-15	Down
H2-DMb1	7.26852e-19	-0.861284	0.214	0.375	1.01323e-14	Down
Ndrg1	9.22272e-19	0.715841	0.362	0.209	1.28565e-14	Up
Rps25	4.44735e-18	-0.329995	0.876	0.946	6.1996e-14	Down
Chchd10	5.66933e-18	0.881757	0.285	0.143	7.90305e-14	Up
Sh3bgrl3	1.02605e-17	-0.28547	0.944	0.982	1.43031e-13	NoSignificant
Itgb1	1.06317e-17	-0.548693	0.318	0.509	1.48207e-13	Down
Ccr7	1.08857e-17	0.878218	0.34	0.176	1.51746e-13	Up
Vim	1.3365e-17	-0.552672	0.454	0.648	1.86309e-13	Down
Gzma	4.64717e-17	1.123	0.451	0.288	6.47816e-13	Up
Slc34a1	4.72397e-17	0.696414	0.416	0.278	6.58522e-13	Up
Bcl2a1d	5.95632e-17	-0.560635	0.125	0.273	8.30311e-13	Down
Cyth4	6.27563e-17	-0.467671	0.228	0.414	8.74822e-13	Down
Apobr	1.01456e-16	-0.32294	0.031	0.127	1.4143e-12	Down
Gpi1	1.40305e-16	-0.445823	0.381	0.578	1.95586e-12	Down
Prdx1	1.52174e-16	0.37844	0.794	0.785	2.12131e-12	Up
Eef1a1	1.91062e-16	-0.219958	0.996	0.994	2.6634e-12	NoSignificant
Coro1a	1.97348e-16	-0.317349	0.863	0.947	2.75103e-12	Down
Igfbp6	2.9628e-16	-0.362477	0.035	0.131	4.13014e-12	Down
Hcls1	3.52982e-16	-0.38764	0.309	0.513	4.92057e-12	Down
Arpc1b	3.54804e-16	-0.326608	0.834	0.937	4.94597e-12	Down
Psmb8	3.55472e-16	-0.372186	0.767	0.902	4.95529e-12	Down
Acy3	5.53589e-16	0.641055	0.372	0.232	7.71703e-12	Up
Aldob	1.09001e-15	0.646509	0.474	0.363	1.51947e-11	Up
Tubb5	1.39074e-15	-0.398924	0.423	0.622	1.93869e-11	Down
Bcl2a1b	1.73162e-15	-0.439134	0.284	0.469	2.41388e-11	Down
Mt-mt-Rnr1	1.83013e-15	-0.49437	0.204	0.366	2.5512e-11	Down
Cotl1	1.93275e-15	-0.43287	0.705	0.822	2.69426e-11	Down
Cfl1	1.9434e-15	-0.286744	0.891	0.952	2.7091e-11	NoSignificant
Derl3	3.2776e-15	0.549251	0.143	0.039	4.56898e-11	Up
Ttc36	5.12847e-15	0.694583	0.39	0.275	7.14908e-11	Up
Miox	5.84382e-15	0.626168	0.298	0.165	8.14628e-11	Up
H2-Aa	5.88709e-15	-0.942511	0.495	0.649	8.2066e-11	Down
Trp53inp1	6.66648e-15	0.748759	0.227	0.103	9.29307e-11	Up
Rac2	8.23809e-15	-0.342882	0.862	0.952	1.14839e-10	Down
Eif2s1	1.50385e-14	-0.394362	0.179	0.334	2.09637e-10	Down
Il10rb	1.51404e-14	-0.368748	0.187	0.347	2.11057e-10	Down
Gnb2	1.62473e-14	-0.393128	0.54	0.719	2.26487e-10	Down
Vpreb3	2.15192e-14	0.587358	0.114	0.024	2.99978e-10	Up
Vasp	5.03366e-14	-0.373391	0.476	0.678	7.01693e-10	Down
S100a4	5.74909e-14	-0.47704	0.381	0.551	8.01424e-10	Down
Rpl35	6.67366e-14	0.360433	0.991	0.986	9.30308e-10	Up
Nat8f1	8.9883e-14	0.600074	0.268	0.143	1.25297e-09	Up
Pou2af1	9.70748e-14	0.473156	0.129	0.035	1.35322e-09	Up
Cd68	1.05209e-13	-0.455948	0.134	0.265	1.46661e-09	Down
Anxa5	1.16971e-13	-0.414918	0.258	0.423	1.63058e-09	Down
Cd79b	1.23997e-13	0.624978	0.261	0.133	1.72852e-09	Up
Lcp1	1.29549e-13	-0.405094	0.426	0.605	1.80591e-09	Down
Ciita	1.77384e-13	-0.276027	0.044	0.136	2.47274e-09	NoSignificant
Cd82	1.80784e-13	-0.441645	0.352	0.535	2.52013e-09	Down
Klf2	2.68179e-13	0.371741	0.907	0.856	3.73841e-09	Up
Twf2	3.93603e-13	-0.33878	0.187	0.343	5.48683e-09	Down
Tnfrsf17	5.56117e-13	0.399877	0.117	0.03	7.75226e-09	Up
Clec4n	5.80458e-13	-0.461262	0.021	0.09	8.09159e-09	Down
Lsp1	7.04956e-13	-0.363245	0.647	0.793	9.82709e-09	Down
Slamf9	8.63475e-13	-0.400491	0.049	0.139	1.20368e-08	Down
Sit1	1.10473e-12	-0.377786	0.067	0.168	1.53999e-08	Down
Dbi	1.55051e-12	0.458997	0.634	0.589	2.1614e-08	Up
Ltb	1.70844e-12	-0.502253	0.562	0.712	2.38157e-08	Down
Pck1	1.856e-12	0.521851	0.302	0.177	2.58727e-08	Up
Tnfsf9	2.28243e-12	-0.377766	0.017	0.08	3.18171e-08	Down
Socs3	2.90043e-12	-0.448675	0.191	0.335	4.0432e-08	Down
Serp1	3.17485e-12	0.587143	0.575	0.53	4.42574e-08	Up
Cd209a	3.72207e-12	-0.842501	0.041	0.122	5.18856e-08	Down
Prg2	4.32911e-12	0.431719	0.081	0.013	6.03477e-08	Up
Cxcl2	4.53569e-12	-0.818194	0.093	0.199	6.32275e-08	Down
Thy1	4.87694e-12	-0.407534	0.482	0.637	6.79846e-08	Down
Fkbp11	7.65173e-12	0.37649	0.097	0.022	1.06665e-07	Up
Clec10a	8.40361e-12	-0.508468	0.03	0.102	1.17146e-07	Down
Btf3	9.18026e-12	-0.246802	0.841	0.944	1.27973e-07	NoSignificant
Aif1	1.15409e-11	-0.553239	0.073	0.167	1.6088e-07	Down
Plbd1	1.32216e-11	-0.62793	0.129	0.24	1.84309e-07	Down
Eaf2	1.34342e-11	0.375931	0.103	0.026	1.87272e-07	Up
Cd248	1.53189e-11	-0.189142	0.002	0.042	2.13545e-07	NoSignificant
Rps3a1	2.00443e-11	0.295272	0.972	0.958	2.79418e-07	NoSignificant
Vps35	2.1134e-11	-0.308972	0.127	0.247	2.94608e-07	Down
Cdk2ap2	2.22116e-11	-0.281929	0.633	0.798	3.09629e-07	NoSignificant
Cct2	2.51281e-11	-0.293334	0.211	0.362	3.50286e-07	NoSignificant
H2-T22	2.58971e-11	-0.343036	0.289	0.453	3.61006e-07	Down
Ifi30	2.60106e-11	-0.6866	0.202	0.327	3.62587e-07	Down
Fyb	3.29495e-11	-0.320094	0.5	0.697	4.59317e-07	Down
Rpl26	3.49289e-11	0.267116	0.959	0.963	4.86909e-07	NoSignificant
Slc27a2	4.39345e-11	0.515121	0.227	0.122	6.12447e-07	Up
Fau	4.5423e-11	0.234456	0.989	0.997	6.33196e-07	NoSignificant
Cacna1s	5.1744e-11	0.367474	0.114	0.035	7.21311e-07	Up
Nfkbid	6.56513e-11	-0.347668	0.158	0.282	9.1518e-07	Down
Ppia	6.57569e-11	-0.190288	0.973	0.992	9.16652e-07	NoSignificant
Fbn1	6.77724e-11	-0.168984	0.002	0.042	9.44747e-07	NoSignificant
Lat	8.70621e-11	-0.357797	0.454	0.609	1.21365e-06	Down
Ppfia4	8.83049e-11	-0.323292	0.055	0.137	1.23097e-06	Down
Pak1	8.92388e-11	-0.229044	0.03	0.098	1.24399e-06	NoSignificant
Serping1	9.77484e-11	-0.185895	0.006	0.05	1.36261e-06	NoSignificant
Mndal	1.05381e-10	-0.424044	0.342	0.507	1.46901e-06	Down
Ccl2	1.07752e-10	-0.606148	0.025	0.088	1.50207e-06	Down
Ccr10	1.1255e-10	0.374649	0.109	0.033	1.56895e-06	Up
Lime1	1.24119e-10	-0.375419	0.358	0.515	1.73022e-06	Down
G3bp1	1.36e-10	-0.259591	0.336	0.499	1.89584e-06	NoSignificant
Fam46c	1.36794e-10	0.455314	0.166	0.072	1.90691e-06	Up
Ccr2	1.39146e-10	-0.412674	0.271	0.413	1.93969e-06	Down
Dek	1.39342e-10	-0.277415	0.216	0.369	1.94243e-06	NoSignificant
Naaa	1.45607e-10	-0.507064	0.11	0.216	2.02976e-06	Down
Ggt1	1.51058e-10	0.4714	0.183	0.087	2.10575e-06	Up
Ifi203	1.79132e-10	-0.296327	0.209	0.354	2.49709e-06	NoSignificant
P2ry6	1.81295e-10	-0.201183	0.031	0.098	2.52726e-06	NoSignificant
Cd300c2	1.81494e-10	-0.359378	0.085	0.181	2.53002e-06	Down
Armc7	2.47301e-10	-0.343617	0.098	0.198	3.44738e-06	Down
Serpinh1	2.58679e-10	-0.196205	0.016	0.07	3.60598e-06	NoSignificant
Rida	2.5985e-10	0.543392	0.368	0.267	3.62231e-06	Up
Rora	2.71527e-10	-0.379692	0.131	0.246	3.78509e-06	Down
Gng2	2.87702e-10	-0.353857	0.268	0.415	4.01057e-06	Down
Lrrc25	3.12977e-10	-0.261923	0.053	0.134	4.36289e-06	NoSignificant
Cma1	3.44042e-10	0.564046	0.092	0.024	4.79595e-06	Up
Cct4	3.74968e-10	-0.285318	0.289	0.443	5.22705e-06	NoSignificant
Lfng	4.50779e-10	-0.308589	0.22	0.363	6.28386e-06	Down
Col1a2	5.69519e-10	-0.140897	0.002	0.037	7.93909e-06	NoSignificant
Lgals3	5.87615e-10	-0.283947	0.439	0.593	8.19135e-06	NoSignificant
Prss23	5.9377e-10	-0.164049	0.003	0.041	8.27715e-06	NoSignificant
Efhd2	7.23407e-10	-0.25673	0.322	0.482	1.00843e-05	NoSignificant
Eif4h	7.59045e-10	-0.299295	0.25	0.393	1.05811e-05	NoSignificant
Calml4	8.12475e-10	0.479122	0.194	0.099	1.13259e-05	Up
Arhgap9	8.60406e-10	-0.277301	0.231	0.373	1.19941e-05	NoSignificant
Sparc	9.33555e-10	-0.195304	0.017	0.071	1.30138e-05	NoSignificant
Ier3	9.98782e-10	-0.435813	0.096	0.186	1.3923e-05	Down
Cnpy3	1.10658e-09	-0.246929	0.085	0.177	1.54257e-05	NoSignificant
Nfkbia	1.11306e-09	-0.554508	0.553	0.694	1.55161e-05	Down
Tap1	1.19481e-09	-0.320555	0.196	0.32	1.66556e-05	Down
Prss8	1.24102e-09	0.356007	0.103	0.033	1.72998e-05	Up
H2-Eb1	1.24943e-09	-0.782551	0.518	0.641	1.74171e-05	Down
Cd300a	1.31167e-09	-0.400879	0.117	0.217	1.82847e-05	Down
Ldha	1.41594e-09	-0.281566	0.643	0.784	1.97382e-05	NoSignificant
Ms4a6b	1.61325e-09	-0.246922	0.559	0.734	2.24888e-05	NoSignificant
Hspa1a	1.69531e-09	-0.368963	0.227	0.353	2.36326e-05	Down
Cap1	2.17914e-09	-0.24751	0.151	0.267	3.03772e-05	NoSignificant
Pltp	2.18669e-09	-0.351661	0.034	0.097	3.04824e-05	Down
Lcp2	2.43654e-09	-0.267888	0.116	0.219	3.39654e-05	NoSignificant
Krt7	2.48108e-09	-0.294427	0.272	0.408	3.45863e-05	NoSignificant
Med10	2.52583e-09	-0.242987	0.24	0.378	3.52101e-05	NoSignificant
S100a8	2.63635e-09	-0.358489	0.489	0.422	3.67507e-05	Down
C1qb	2.66559e-09	-0.701916	0.123	0.219	3.71584e-05	Down
Acvrl1	2.79018e-09	-0.183	0.027	0.087	3.88952e-05	NoSignificant
Phf11b	2.81636e-09	-0.283438	0.142	0.251	3.926e-05	NoSignificant
Cntrl	3.03762e-09	-0.186279	0.157	0.285	4.23444e-05	NoSignificant
Fcgrt	3.10506e-09	-0.334891	0.118	0.217	4.32845e-05	Down
Rab3il1	3.13838e-09	-0.17983	0.012	0.057	4.37491e-05	NoSignificant
Glrx3	3.23847e-09	-0.273377	0.232	0.357	4.51443e-05	NoSignificant
Acsm2	3.36268e-09	0.418514	0.221	0.123	4.68758e-05	Up
Cda	3.64793e-09	0.454179	0.19	0.099	5.08521e-05	Up
Cnn2	3.72449e-09	-0.269992	0.468	0.629	5.19194e-05	NoSignificant
Cyp4a10	3.73772e-09	0.24342	0.064	0.011	5.21037e-05	NoSignificant
Pfn1	4.04031e-09	-0.157204	0.983	0.99	5.63219e-05	NoSignificant
Eif5a	4.41363e-09	-0.224161	0.727	0.832	6.1526e-05	NoSignificant
Vta1	4.47582e-09	-0.223139	0.102	0.198	6.23929e-05	NoSignificant
Ptpn6	4.56363e-09	-0.284946	0.285	0.429	6.3617e-05	NoSignificant
Dok2	4.63218e-09	-0.246163	0.205	0.336	6.45726e-05	NoSignificant
Ccdc109b	4.68944e-09	-0.250775	0.082	0.169	6.53708e-05	NoSignificant
Uqcr10	4.72159e-09	0.284288	0.713	0.719	6.5819e-05	NoSignificant
Rpl14	5.01358e-09	-0.171355	0.992	0.992	6.98893e-05	NoSignificant
Psmb9	5.77471e-09	-0.309045	0.388	0.529	8.04994e-05	Down
Podnl1	5.86758e-09	-0.230125	0.02	0.072	8.1794e-05	NoSignificant
H2-DMa	5.94731e-09	-0.559757	0.296	0.403	8.29056e-05	Down
Vps37b	8.26548e-09	0.501027	0.65	0.598	0.000115221	Up
Pdia3	8.33125e-09	-0.284312	0.465	0.619	0.000116138	NoSignificant
Slc25a4	8.90895e-09	-0.234757	0.284	0.427	0.000124191	NoSignificant
Gm5621	1.00803e-08	-0.255513	0.261	0.393	0.000140519	NoSignificant
Ppm1g	1.00812e-08	-0.240844	0.179	0.294	0.000140533	NoSignificant
Cxcl16	1.01008e-08	-0.259019	0.076	0.158	0.000140805	NoSignificant
Bnip2	1.07274e-08	-0.261448	0.207	0.333	0.000149539	NoSignificant
Ctss	1.07477e-08	-0.539699	0.473	0.61	0.000149823	Down
Ifng	1.07676e-08	-0.401072	0.131	0.23	0.0001501	Down
Rtcb	1.17672e-08	-0.239207	0.197	0.319	0.000164035	NoSignificant
Dao	1.18356e-08	0.295401	0.092	0.03	0.000164988	NoSignificant
Marcksl1	1.22254e-08	-0.381009	0.163	0.27	0.000170422	Down
Ube2s	1.3404e-08	0.440191	0.531	0.465	0.000186852	Up
Mgp	1.39291e-08	-0.146806	0.005	0.04	0.000194172	NoSignificant
Arrb2	1.40229e-08	-0.247452	0.165	0.278	0.000195479	NoSignificant
Tnfaip8	1.49531e-08	-0.246025	0.273	0.405	0.000208446	NoSignificant
Rpl7	1.51582e-08	-0.175868	0.942	0.975	0.000211306	NoSignificant
Emd	1.55993e-08	0.270905	0.837	0.825	0.000217455	NoSignificant
Glyat	1.58436e-08	0.414096	0.148	0.07	0.000220859	Up
Icam1	1.62306e-08	-0.291592	0.097	0.186	0.000226255	NoSignificant
Rnase4	1.64084e-08	-0.25768	0.035	0.094	0.000228733	NoSignificant
Nfkbie	1.66304e-08	-0.258955	0.052	0.121	0.000231827	NoSignificant
Cfp	1.78684e-08	-0.400382	0.077	0.155	0.000249086	Down
S100a11	2.05006e-08	-0.376284	0.716	0.854	0.000285779	Down
Pdlim2	2.05708e-08	-0.269692	0.107	0.198	0.000286757	NoSignificant
Dmkn	2.29871e-08	-0.225436	0.012	0.055	0.000320441	NoSignificant
Ccr5	2.38032e-08	-0.202542	0.151	0.259	0.000331816	NoSignificant
Prr5	2.38542e-08	0.329578	0.131	0.057	0.000332528	Up
Ifitm2	2.45956e-08	-0.371584	0.406	0.533	0.000342863	Down
Vps26a	2.49531e-08	-0.201287	0.097	0.185	0.000347847	NoSignificant
Cdc42ep3	2.68504e-08	-0.234982	0.163	0.274	0.000374294	NoSignificant
H2-K1	2.81235e-08	-0.228678	0.952	0.983	0.000392041	NoSignificant
Susd3	2.92466e-08	-0.240367	0.139	0.239	0.000407698	NoSignificant
Med8	3.07276e-08	-0.202445	0.095	0.181	0.000428343	NoSignificant
Actb	3.09546e-08	-0.1754	0.993	0.997	0.000431507	NoSignificant
Daxx	3.16379e-08	-0.153316	0.061	0.136	0.000441033	NoSignificant
Lmnb1	3.25499e-08	-0.337189	0.152	0.249	0.000453746	Down
Klrb1c	3.57526e-08	0.633901	0.206	0.118	0.000498391	Up
Cct5	3.71894e-08	-0.22331	0.377	0.533	0.000518421	NoSignificant
Cysltr1	3.8045e-08	-0.107087	0.032	0.09	0.000530347	NoSignificant
Arpc2	3.87761e-08	-0.208037	0.773	0.874	0.000540539	NoSignificant
Rps13	4.06539e-08	-0.209811	0.872	0.929	0.000566715	NoSignificant
Cd8a	4.29567e-08	-0.390214	0.297	0.414	0.000598816	Down
Tkt	4.58707e-08	-0.302155	0.284	0.403	0.000639437	Down
Tor3a	4.6852e-08	-0.235802	0.065	0.137	0.000653117	NoSignificant
Hsd17b12	4.79098e-08	-0.21783	0.112	0.203	0.000667863	NoSignificant
Rhof	4.84472e-08	-0.228717	0.075	0.153	0.000675354	NoSignificant
Actr3	4.93695e-08	-0.216615	0.704	0.841	0.00068821	NoSignificant
Cmtm3	4.95433e-08	-0.166388	0.057	0.128	0.000690634	NoSignificant
Spi1	5.44386e-08	-0.488544	0.213	0.311	0.000758874	Down
Ncf4	5.44657e-08	-0.272495	0.228	0.344	0.000759252	NoSignificant
Nuggc	5.62254e-08	0.104861	0.041	0.003	0.000783782	NoSignificant
Rpusd4	5.75636e-08	-0.13802	0.031	0.087	0.000802437	NoSignificant
Dpp4	5.86651e-08	-0.181154	0.036	0.094	0.000817791	NoSignificant
Mmp14	5.89882e-08	-0.109439	0.007	0.043	0.000822295	NoSignificant
Lpar6	5.90717e-08	-0.25626	0.126	0.221	0.00082346	NoSignificant
Psmb10	6.01627e-08	-0.255782	0.312	0.449	0.000838668	NoSignificant
Runx3	6.0363e-08	-0.365871	0.274	0.401	0.00084146	Down
Map3k8	6.26659e-08	-0.199397	0.063	0.136	0.000873563	NoSignificant
Rgs19	6.30295e-08	-0.216123	0.121	0.215	0.000878631	NoSignificant
Birc5	6.57636e-08	-0.239781	0.035	0.091	0.000916745	NoSignificant
Slc6a18	6.59758e-08	0.229056	0.075	0.022	0.000919703	NoSignificant
Upk2	6.79242e-08	-0.259299	0.112	0.199	0.000946864	NoSignificant
Nupr1	7.32558e-08	-0.247006	0.143	0.24	0.00102119	NoSignificant
Rnf11	7.37342e-08	0.311517	0.08	0.025	0.00102786	Up
Rsu1	7.376e-08	-0.210447	0.114	0.205	0.00102821	NoSignificant
Hk1	7.39849e-08	-0.234327	0.056	0.125	0.00103135	NoSignificant
Rnf114	7.51038e-08	-0.240056	0.18	0.288	0.00104695	NoSignificant
Fam105a	7.52238e-08	-0.201522	0.26	0.398	0.00104862	NoSignificant
Ppp1r18	7.62626e-08	-0.226282	0.246	0.37	0.0010631	NoSignificant
Fcgr1	7.67777e-08	-0.219042	0.047	0.111	0.00107028	NoSignificant
Gbp2	7.72236e-08	-0.300134	0.057	0.125	0.0010765	Down
Slc38a1	7.89553e-08	-0.190645	0.101	0.189	0.00110064	NoSignificant
Tep1	7.91322e-08	-0.178312	0.059	0.129	0.0011031	NoSignificant
Anxa2	8.197e-08	-0.243497	0.381	0.519	0.00114266	NoSignificant
Calm1	8.23221e-08	-0.216404	0.733	0.843	0.00114757	NoSignificant
Dpt	8.36448e-08	-0.118785	0.002	0.031	0.00116601	NoSignificant
Arl4c	8.38792e-08	-0.236834	0.326	0.481	0.00116928	NoSignificant
Ell2	8.60779e-08	0.285135	0.122	0.053	0.00119993	NoSignificant
Atp5f1	1.00382e-07	-0.250436	0.561	0.713	0.00139933	NoSignificant
Pah	1.03286e-07	0.322182	0.11	0.046	0.0014398	Up
Cmtm7	1.03896e-07	-0.287131	0.362	0.502	0.00144832	NoSignificant
Sash3	1.04988e-07	-0.188993	0.133	0.231	0.00146354	NoSignificant
Sdhd	1.05431e-07	-0.166766	0.19	0.307	0.00146971	NoSignificant
Baz1b	1.0993e-07	-0.230117	0.167	0.271	0.00153243	NoSignificant
St6gal1	1.11351e-07	0.282346	0.111	0.046	0.00155223	NoSignificant
Hpcal1	1.11488e-07	-0.191224	0.194	0.312	0.00155415	NoSignificant
Cd6	1.159e-07	-0.329962	0.137	0.23	0.00161565	Down
Irgm1	1.23879e-07	-0.216112	0.06	0.128	0.00172687	NoSignificant
Ifnar2	1.24634e-07	-0.339452	0.201	0.301	0.0017374	Down
Snrpa1	1.24839e-07	-0.222389	0.134	0.229	0.00174026	NoSignificant
C1qc	1.3033e-07	-0.644404	0.09	0.166	0.00181681	Down
Lxn	1.32634e-07	-0.191733	0.052	0.117	0.00184892	NoSignificant
Tnfrsf18	1.32687e-07	-0.357066	0.218	0.33	0.00184966	Down
Phb2	1.39279e-07	-0.219014	0.31	0.439	0.00194155	NoSignificant
Plin2.1	1.43355e-07	-0.305621	0.162	0.255	0.00199837	Down
Pea15a	1.45336e-07	-0.178148	0.108	0.195	0.00202598	NoSignificant
Tgfbi	1.46951e-07	-0.586294	0.128	0.211	0.00204849	Down
Rps8	1.50626e-07	0.269477	0.952	0.955	0.00209973	NoSignificant
Clta	1.54182e-07	-0.236092	0.597	0.733	0.0021493	NoSignificant
Eif4a1	1.55388e-07	-0.255913	0.714	0.818	0.00216611	NoSignificant
Ywhah	1.56617e-07	-0.246479	0.354	0.487	0.00218325	NoSignificant
Akr1c21	1.61667e-07	0.384238	0.167	0.09	0.00225363	Up
Myd88	1.62079e-07	-0.201627	0.093	0.174	0.00225938	NoSignificant
Timp3	1.6488e-07	0.392247	0.176	0.097	0.00229842	Up
Mina	1.66169e-07	-0.137082	0.055	0.121	0.00231639	NoSignificant
Med30	1.66632e-07	-0.230094	0.178	0.283	0.00232286	NoSignificant
Sema4a	1.71963e-07	-0.222016	0.152	0.253	0.00239716	NoSignificant
Nptn	1.73199e-07	-0.218549	0.163	0.265	0.00241439	NoSignificant
Cacybp	1.795e-07	-0.204753	0.217	0.335	0.00250223	NoSignificant
Smim3	1.89909e-07	-0.156395	0.04	0.097	0.00264733	NoSignificant
Cdc42	1.90009e-07	-0.176046	0.735	0.863	0.00264873	NoSignificant
LOC100862446	2.02227e-07	0.0922191	0.922	0.949	0.00281904	NoSignificant
Sult1d1	2.06072e-07	0.265971	0.104	0.042	0.00287264	NoSignificant
Xbp1	2.07467e-07	0.928787	0.396	0.351	0.0028921	Up
Khk	2.22478e-07	0.47597	0.311	0.229	0.00310134	Up
Rpl41	2.23003e-07	0.133908	1	1	0.00310866	NoSignificant
Mta3	2.2857e-07	-0.123026	0.115	0.208	0.00318627	NoSignificant
Mrps23	2.38248e-07	-0.188091	0.128	0.219	0.00332118	NoSignificant
Srpk1	2.41664e-07	-0.222402	0.199	0.314	0.0033688	NoSignificant
Shtn1	2.48542e-07	-0.155039	0.035	0.089	0.00346467	NoSignificant
Umod	2.50512e-07	-0.134678	0.004	0.033	0.00349213	NoSignificant
Commd7	2.54956e-07	-0.215797	0.206	0.32	0.00355409	NoSignificant
Havcr2	2.56097e-07	-0.118915	0.025	0.073	0.00357	NoSignificant
Neurl3	2.60952e-07	-0.180077	0.135	0.233	0.00363767	NoSignificant
Lrp2	2.61336e-07	0.258312	0.121	0.055	0.00364302	NoSignificant
Pkp3	2.63841e-07	-0.300611	0.206	0.315	0.00367794	Down
Sh3glb1	2.67842e-07	-0.251761	0.326	0.453	0.00373372	NoSignificant
Nr2c2ap	2.68207e-07	-0.196371	0.112	0.197	0.00373881	NoSignificant
Vdac3	2.80065e-07	-0.210637	0.24	0.362	0.00390411	NoSignificant
Maz	2.81625e-07	-0.239644	0.089	0.165	0.00392586	NoSignificant
BC089597	2.84987e-07	0.190518	0.054	0.011	0.00397271	NoSignificant
Ran	2.8646e-07	-0.24371	0.519	0.67	0.00399325	NoSignificant
Nckap1l	3.00651e-07	-0.199024	0.078	0.152	0.00419107	NoSignificant
Ly6g5b	3.18015e-07	-0.198218	0.017	0.058	0.00443313	NoSignificant
Trim12a	3.31696e-07	-0.194971	0.188	0.298	0.00462385	NoSignificant
Ifi27l2a	3.47943e-07	-0.317444	0.502	0.642	0.00485032	Down
S100a9	3.63332e-07	-0.403421	0.546	0.536	0.00506484	Down
Trip11	3.64394e-07	-0.186839	0.163	0.262	0.00507966	NoSignificant
Prelid1	3.67632e-07	-0.198542	0.385	0.521	0.00512479	NoSignificant
Sae1	3.69913e-07	-0.211237	0.155	0.253	0.00515659	NoSignificant
Tagln2	3.77389e-07	-0.225753	0.495	0.65	0.0052608	NoSignificant
Lrwd1	3.86903e-07	-0.154251	0.047	0.107	0.00539342	NoSignificant
Abhd8	3.9063e-07	-0.208738	0.113	0.2	0.00544538	NoSignificant
Aph1a	3.9751e-07	-0.118272	0.104	0.189	0.00554129	NoSignificant
Ctsb	3.98185e-07	-0.410507	0.424	0.546	0.0055507	Down
AA467197	4.09543e-07	-0.206446	0.027	0.075	0.00570903	NoSignificant
Cdkn2d	4.11044e-07	-0.201124	0.184	0.29	0.00572995	NoSignificant
Flt3	4.12721e-07	-0.176315	0.035	0.088	0.00575333	NoSignificant
Cebpb	4.17228e-07	0.3	0.648	0.614	0.00581615	Up
Sptlc2	4.28333e-07	-0.204223	0.103	0.184	0.00597097	NoSignificant
Tnfsf14	4.28971e-07	-0.176279	0.021	0.065	0.00597985	NoSignificant
Susd6	4.4555e-07	-0.241275	0.131	0.219	0.00621097	NoSignificant
Tnf	4.51858e-07	-0.2812	0.041	0.096	0.0062989	NoSignificant
Ckap4	4.58785e-07	0.423056	0.143	0.075	0.00639546	Up
Btg1	4.81667e-07	0.263807	0.973	0.977	0.00671444	NoSignificant
Herpud1	4.98548e-07	0.652131	0.381	0.329	0.00694975	Up
Cct3	5.03605e-07	-0.188688	0.192	0.301	0.00702026	NoSignificant
Nrros	5.14178e-07	-0.224771	0.138	0.23	0.00716764	NoSignificant
Selk	5.28934e-07	0.311287	0.663	0.685	0.00737334	Up
Fam111a	5.30492e-07	-0.214199	0.112	0.197	0.00739506	NoSignificant
Ssbp4	5.35533e-07	-0.16778	0.163	0.264	0.00746534	NoSignificant
Cst6	5.35681e-07	0.109276	0.036	0.003	0.00746739	NoSignificant
Rae1	5.58725e-07	-0.193452	0.124	0.209	0.00778863	NoSignificant
Csf2ra	5.69125e-07	-0.352422	0.166	0.256	0.0079336	Down
Gm42035	5.71787e-07	0.427724	0.501	0.472	0.0079707	Up
Stap1	5.74922e-07	-0.185208	0.085	0.16	0.00801441	NoSignificant
Ostf1	5.94942e-07	-0.230427	0.614	0.745	0.00829349	NoSignificant
Gimap4	6.04918e-07	-0.247201	0.551	0.659	0.00843256	NoSignificant
Rsf1	6.09439e-07	-0.179588	0.103	0.185	0.00849558	NoSignificant
Cmah	6.16914e-07	0.379306	0.17	0.095	0.00859979	Up
Mpeg1	6.30096e-07	-0.337693	0.154	0.243	0.00878354	Down
Ptpn7	6.35892e-07	-0.265194	0.116	0.198	0.00886433	NoSignificant
Spint1	6.45162e-07	-0.184405	0.034	0.085	0.00899356	NoSignificant
Ms4a6c	6.60691e-07	-0.18006	0.187	0.289	0.00921003	NoSignificant
Fcrla	6.7089e-07	0.308636	0.132	0.064	0.00935221	Up
Acaa1a	6.83521e-07	-0.220062	0.254	0.363	0.00952829	NoSignificant
Krt19	6.95161e-07	-0.201599	0.311	0.451	0.00969054	NoSignificant
Eef1d	7.01471e-07	-0.186836	0.536	0.681	0.00977851	NoSignificant
Asb2	7.06979e-07	-0.157957	0.03	0.079	0.00985529	NoSignificant
Mdh2	7.12003e-07	-0.191153	0.411	0.566	0.00992532	NoSignificant
Tpm3	7.19306e-07	-0.212257	0.636	0.757	0.0100271	NoSignificant
Nudcd2	7.47829e-07	-0.17961	0.086	0.16	0.0104247	NoSignificant
Lrmp	7.60547e-07	-0.181521	0.063	0.128	0.010602	NoSignificant
I830127L07Rik	7.67317e-07	0.38061	0.101	0.043	0.0106964	Up
Tnfrsf4	7.73052e-07	-0.203722	0.038	0.09	0.0107763	NoSignificant
Fgfr1	7.82795e-07	-0.101594	0.009	0.042	0.0109122	NoSignificant
Gm9457	7.84202e-07	-0.155817	0.251	0.375	0.0109318	NoSignificant
Hist1h2bc	8.15373e-07	0.403584	0.281	0.197	0.0113663	Up
Ctla2a	8.1803e-07	-0.276425	0.314	0.432	0.0114033	NoSignificant
Rbpj	8.29696e-07	-0.257715	0.066	0.129	0.011566	NoSignificant
Ucp2	8.36437e-07	-0.273027	0.434	0.563	0.0116599	NoSignificant
Csf1r	8.43293e-07	-0.288094	0.104	0.182	0.0117555	NoSignificant
Alox5ap	8.45644e-07	-0.402049	0.298	0.397	0.0117883	Down
Tap2	8.47354e-07	-0.224895	0.264	0.381	0.0118121	NoSignificant
Agap2	8.65303e-07	-0.202642	0.021	0.063	0.0120623	NoSignificant
Coro1b	8.74508e-07	-0.248923	0.238	0.344	0.0121906	NoSignificant
Tlr3	8.75637e-07	-0.124617	0.007	0.037	0.0122064	NoSignificant
Igfbp4	9.26825e-07	0.504884	0.187	0.113	0.0129199	Up
Gm2a	9.27446e-07	-0.349891	0.28	0.376	0.0129286	Down
Cnbp	9.36593e-07	-0.194988	0.701	0.847	0.0130561	NoSignificant
Trim12c	9.39286e-07	-0.181124	0.124	0.211	0.0130936	NoSignificant
Rpl4	9.4457e-07	-0.135801	0.983	0.994	0.0131673	NoSignificant
Fes	9.4862e-07	-0.157641	0.066	0.133	0.0132238	NoSignificant
Psmd13	9.64818e-07	-0.148653	0.211	0.325	0.0134496	NoSignificant
Eif3f	9.81582e-07	-0.208565	0.761	0.883	0.0136833	NoSignificant
Actl6a	9.99636e-07	-0.157017	0.083	0.155	0.0139349	NoSignificant
Hk2	1.00062e-06	-0.251195	0.059	0.12	0.0139487	NoSignificant
Gng10	1.00118e-06	-0.273295	0.279	0.395	0.0139564	NoSignificant
Fam118b	1.01716e-06	-0.136226	0.029	0.077	0.0141792	NoSignificant
Rpa1	1.03255e-06	-0.186021	0.085	0.158	0.0143938	NoSignificant
Pcbd1	1.0527e-06	0.317236	0.133	0.067	0.0146746	Up
Faap20	1.05697e-06	-0.173238	0.119	0.203	0.0147342	NoSignificant
Bub3	1.12634e-06	-0.192915	0.216	0.326	0.0157012	NoSignificant
Gapdh	1.12675e-06	-0.225898	0.633	0.757	0.0157069	NoSignificant
Bre	1.13571e-06	-0.152608	0.076	0.145	0.0158318	NoSignificant
Arpc4	1.17691e-06	-0.258175	0.518	0.637	0.0164061	NoSignificant
Ccl12	1.17994e-06	-0.169379	0	0.019	0.0164483	NoSignificant
Mrps16	1.19164e-06	-0.188602	0.265	0.381	0.0166114	NoSignificant
Htra3	1.19663e-06	-0.126656	0.006	0.034	0.016681	NoSignificant
Aurkaip1	1.21435e-06	-0.201123	0.316	0.443	0.0169281	NoSignificant
Rnh1	1.26656e-06	-0.208691	0.22	0.327	0.0176558	NoSignificant
Pirb	1.29106e-06	-0.21334	0.105	0.183	0.0179974	NoSignificant
Slc22a12	1.31071e-06	0.251214	0.084	0.032	0.0182713	NoSignificant
Adh5	1.34678e-06	-0.143684	0.157	0.251	0.0187741	NoSignificant
Gpx1	1.35123e-06	0.24401	0.721	0.681	0.0188362	NoSignificant
C5ar1	1.37448e-06	-0.293622	0.039	0.09	0.0191603	NoSignificant
Ctnnd2	1.39009e-06	-0.0704778	0.002	0.026	0.0193778	NoSignificant
Klra8	1.39594e-06	0.402669	0.056	0.015	0.0194594	Up
Cyp2e1	1.4504e-06	0.269723	0.108	0.049	0.0202186	NoSignificant
Gbp7	1.45737e-06	-0.195738	0.097	0.175	0.0203157	NoSignificant
Fam214a	1.5325e-06	0.285227	0.096	0.041	0.0213631	NoSignificant
Fgd2	1.56809e-06	-0.189216	0.054	0.112	0.0218592	NoSignificant
Casp8ap2	1.58315e-06	-0.21266	0.103	0.179	0.0220691	NoSignificant
Plekho1	1.59155e-06	-0.158877	0.069	0.134	0.0221862	NoSignificant
Exosc8	1.60523e-06	-0.17692	0.136	0.225	0.022377	NoSignificant
Slc7a13	1.69684e-06	0.230826	0.076	0.027	0.023654	NoSignificant
Akr1b3	1.73479e-06	-0.201348	0.494	0.648	0.024183	NoSignificant
Sdcbp2	1.76437e-06	-0.202374	0.026	0.07	0.0245954	NoSignificant
Rnf8	1.76597e-06	-0.176225	0.05	0.106	0.0246177	NoSignificant
Snrpc	1.78339e-06	-0.179988	0.181	0.278	0.0248604	NoSignificant
Vdac2	1.81355e-06	-0.189096	0.343	0.48	0.0252809	NoSignificant
Ncr1	1.83889e-06	0.467031	0.153	0.083	0.0256342	Up
Emp1	1.90097e-06	-0.0935932	0.008	0.039	0.0264996	NoSignificant
Pla2g4a	1.90377e-06	-0.088721	0.008	0.039	0.0265386	NoSignificant
Icosl	1.91496e-06	-0.137322	0.026	0.07	0.0266945	NoSignificant
Igtp	1.95174e-06	-0.218197	0.095	0.167	0.0272073	NoSignificant
Sorl1	2.04124e-06	-0.188169	0.133	0.218	0.0284549	NoSignificant
Fcgr4	2.04746e-06	-0.240561	0.039	0.089	0.0285416	NoSignificant
B9d2	2.04774e-06	-0.191048	0.07	0.134	0.0285454	NoSignificant
Gltp	2.05213e-06	-0.256698	0.246	0.352	0.0286067	NoSignificant
Lgmn	2.06269e-06	-0.535304	0.208	0.29	0.0287539	Down
Ube2d3	2.08413e-06	-0.181162	0.545	0.687	0.0290528	NoSignificant
Sipa1	2.10602e-06	-0.189659	0.203	0.31	0.0293579	NoSignificant
Arhgap22	2.11395e-06	-0.0941397	0.011	0.043	0.0294685	NoSignificant
Parp8	2.11559e-06	-0.143608	0.063	0.126	0.0294913	NoSignificant
Slc25a11	2.14616e-06	-0.200558	0.191	0.288	0.0299174	NoSignificant
Evi2a	2.15553e-06	-0.236496	0.234	0.334	0.030048	NoSignificant
Cish	2.18489e-06	-0.231208	0.052	0.109	0.0304574	NoSignificant
Slc6a6	2.18745e-06	-0.179326	0.142	0.23	0.0304931	NoSignificant
Rpl17	2.21091e-06	-0.156014	0.988	0.994	0.0308201	NoSignificant
F2r	2.21515e-06	-0.251973	0.066	0.129	0.0308792	NoSignificant
Cd300lf	2.22634e-06	-0.174524	0.028	0.073	0.0310352	NoSignificant
Cd52	2.2511e-06	-0.149074	0.982	0.998	0.0313804	NoSignificant
Klf10	2.27613e-06	-0.22429	0.169	0.264	0.0317292	NoSignificant
Snap23	2.28962e-06	-0.23459	0.138	0.224	0.0319174	NoSignificant
Itgb2	2.31545e-06	-0.145235	0.433	0.569	0.0322774	NoSignificant
Tmed3	2.35336e-06	-0.220116	0.206	0.304	0.0328059	NoSignificant
Pip4k2a	2.36481e-06	-0.0879473	0.094	0.17	0.0329654	NoSignificant
Ctsd	2.45132e-06	-0.207222	0.648	0.787	0.0341713	NoSignificant
Clec12a	2.50251e-06	-0.217208	0.12	0.2	0.034885	NoSignificant
Ifit3	2.51905e-06	-0.308078	0.032	0.079	0.0351156	Down
Prmt1	2.56132e-06	-0.223877	0.245	0.352	0.0357048	NoSignificant
Gimap7	2.61064e-06	-0.330297	0.192	0.283	0.0363923	Down
Mgl2	2.63331e-06	-0.270472	0.021	0.061	0.0367084	NoSignificant
Igflr1	2.68426e-06	-0.258364	0.093	0.163	0.0374186	NoSignificant
Ube2i	2.70582e-06	-0.181052	0.467	0.617	0.0377191	NoSignificant
Arfrp1	2.76024e-06	-0.211702	0.143	0.227	0.0384778	NoSignificant
C1ra	2.81239e-06	-0.0864886	0.002	0.025	0.0392047	NoSignificant
Ndufs4	2.91144e-06	-0.175142	0.287	0.405	0.0405855	NoSignificant
Tmed9	2.94515e-06	-0.199949	0.502	0.647	0.0410554	NoSignificant
Bhlhe40	2.97107e-06	-0.210265	0.152	0.242	0.0414167	NoSignificant
Ythdf2	3.00562e-06	-0.196865	0.11	0.186	0.0418984	NoSignificant
Trafd1	3.02106e-06	-0.199868	0.073	0.136	0.0421135	NoSignificant
Tor1aip1	3.14337e-06	-0.133945	0.252	0.366	0.0438186	NoSignificant
Gtf3a	3.14823e-06	-0.197146	0.124	0.203	0.0438864	NoSignificant
Cyfip1	3.16318e-06	-0.138689	0.038	0.088	0.0440947	NoSignificant
Slc9a3r1	3.18633e-06	-0.191133	0.281	0.393	0.0444175	NoSignificant
Nelfa	3.42169e-06	-0.154436	0.041	0.093	0.0476984	NoSignificant
Eci2	3.48471e-06	-0.206161	0.086	0.153	0.0485768	NoSignificant
Dap3	3.50429e-06	-0.191142	0.103	0.174	0.0488498	NoSignificant
Laptm5	3.54996e-06	-0.173541	0.762	0.863	0.0494864	NoSignificant
Ccnd1	3.64611e-06	-0.182419	0.074	0.138	0.0508267	NoSignificant
Ssr4	3.70546e-06	0.763063	0.457	0.446	0.0516542	NoSignificant
Dnajc15	3.72029e-06	-0.223165	0.438	0.553	0.0518609	NoSignificant
Lypla2	3.76635e-06	-0.164911	0.157	0.246	0.052503	NoSignificant
Igsf6	3.78597e-06	-0.159005	0.096	0.169	0.0527764	NoSignificant
Abi3	3.83506e-06	-0.266196	0.156	0.239	0.0534607	NoSignificant
Eed	3.99962e-06	-0.192667	0.127	0.208	0.0557547	NoSignificant
Gabarapl2	4.2167e-06	-0.187741	0.504	0.669	0.0587808	NoSignificant
Pdzk1	4.22834e-06	0.348618	0.143	0.08	0.058943	NoSignificant
Tbc1d10c	4.24418e-06	-0.190558	0.273	0.391	0.0591639	NoSignificant
Bicd2	4.28984e-06	-0.110425	0.038	0.088	0.0598003	NoSignificant
Zap70	4.30148e-06	-0.265137	0.175	0.267	0.0599626	NoSignificant
Rpl19	4.31536e-06	-0.120768	0.993	0.995	0.0601561	NoSignificant
Ifi35	4.35621e-06	-0.238304	0.223	0.319	0.0607256	NoSignificant
Ets1	4.4294e-06	0.379718	0.546	0.496	0.0617459	NoSignificant
Snx20	4.43159e-06	-0.213116	0.21	0.307	0.0617764	NoSignificant
Erp29	4.44147e-06	-0.26625	0.34	0.441	0.061914	NoSignificant
Coro1c	4.52652e-06	-0.0913448	0.098	0.174	0.0630996	NoSignificant
Lsr	4.55449e-06	-0.107252	0.024	0.065	0.0634897	NoSignificant
Glmp	4.59462e-06	-0.207682	0.233	0.331	0.064049	NoSignificant
Bmyc	4.62651e-06	-0.15849	0.127	0.207	0.0644936	NoSignificant
Parp10	4.69457e-06	-0.191787	0.032	0.078	0.0654423	NoSignificant
Mrc1	4.72794e-06	-0.116641	0.009	0.039	0.0659075	NoSignificant
D8Ertd738e	4.75422e-06	0.228396	0.735	0.749	0.0662738	NoSignificant
Eftud2	4.75512e-06	-0.134787	0.049	0.103	0.0662863	NoSignificant
Msl1	4.78424e-06	-0.193017	0.071	0.134	0.0666922	NoSignificant
Inpp5d	4.78976e-06	-0.183056	0.127	0.206	0.0667692	NoSignificant
Dnajc3	4.80461e-06	0.377928	0.255	0.178	0.0669762	NoSignificant
Ifi27	4.99359e-06	-0.23715	0.333	0.448	0.0696106	NoSignificant
Cd19	5.00806e-06	0.23585	0.059	0.018	0.0698123	NoSignificant
Tspo	5.03198e-06	-0.218676	0.735	0.841	0.0701458	NoSignificant
Kcnk13	5.06719e-06	-0.0710334	0	0.017	0.0706367	NoSignificant
Dbn1	5.06719e-06	-0.0760676	0	0.017	0.0706367	NoSignificant
Cd226	5.11754e-06	-0.246795	0.138	0.221	0.0713386	NoSignificant
Psmc2	5.18263e-06	-0.125717	0.182	0.278	0.0722458	NoSignificant
Trim35	5.18856e-06	-0.188684	0.046	0.098	0.0723285	NoSignificant
Pycr1	5.21026e-06	0.0870306	0.036	0.006	0.072631	NoSignificant
F11r	5.25019e-06	-0.142689	0.066	0.126	0.0731877	NoSignificant
Nagpa	5.35788e-06	-0.153839	0.065	0.125	0.0746888	NoSignificant
BC017643	5.52113e-06	-0.156363	0.143	0.226	0.0769646	NoSignificant
F13a1	5.54024e-06	0.479212	0.104	0.049	0.0772309	NoSignificant
1110004F10Rik	5.69719e-06	-0.209686	0.211	0.305	0.0794188	NoSignificant
1700025G04Rik	5.70954e-06	-0.112091	0.097	0.171	0.079591	NoSignificant
Ogfod3	5.86192e-06	0.138475	0.059	0.018	0.0817152	NoSignificant
Hpf1	5.99393e-06	-0.160878	0.122	0.201	0.0835554	NoSignificant
Ralgps2	6.02072e-06	0.228897	0.066	0.023	0.0839288	NoSignificant
Mbp	6.03512e-06	-0.180081	0.095	0.165	0.0841295	NoSignificant
Ccl7	6.05067e-06	-0.422025	0.005	0.03	0.0843464	NoSignificant
Ly86	6.11705e-06	-0.311323	0.178	0.263	0.0852717	NoSignificant
Loxl1	6.16262e-06	-0.086359	0.002	0.022	0.0859069	NoSignificant
Gfpt2	6.21253e-06	-0.086541	0.002	0.022	0.0866026	NoSignificant
Ms4a1	6.39928e-06	0.524418	0.084	0.035	0.0892059	NoSignificant
Cops8	6.40004e-06	-0.163997	0.172	0.264	0.0892165	NoSignificant
Pfkfb4	6.4012e-06	-0.0920841	0.015	0.049	0.0892327	NoSignificant
Rtn4	6.45342e-06	-0.196774	0.323	0.431	0.0899607	NoSignificant
Rnd3	6.50651e-06	-0.151809	0.036	0.083	0.0907008	NoSignificant
Tor1a	6.54365e-06	-0.120426	0.143	0.227	0.0912185	NoSignificant
Hspbp1	6.6672e-06	-0.166365	0.061	0.119	0.0929408	NoSignificant
Zfp385a	6.73903e-06	-0.100921	0.016	0.05	0.0939421	NoSignificant
Akna	6.73963e-06	-0.139167	0.158	0.249	0.0939504	NoSignificant
Traf1	6.76642e-06	-0.163637	0.133	0.215	0.0943239	NoSignificant
Slfn2	6.94313e-06	-0.135826	0.509	0.656	0.0967872	NoSignificant
Pdzk1ip1	6.96173e-06	0.411326	0.235	0.165	0.0970466	NoSignificant
Wdr61	7.12505e-06	-0.130058	0.151	0.238	0.0993232	NoSignificant
Dnttip2	7.13239e-06	-0.178635	0.161	0.251	0.0994255	NoSignificant
Pnn	7.22173e-06	-0.166856	0.269	0.387	0.100671	NoSignificant
Ccdc102a	7.28176e-06	-0.109418	0.019	0.056	0.101508	NoSignificant
Frmd8	7.35136e-06	-0.179692	0.1	0.17	0.102478	NoSignificant
Pros1	7.37162e-06	-0.0975557	0.013	0.046	0.10276	NoSignificant
Gsta4	7.51172e-06	-0.175642	0.301	0.427	0.104713	NoSignificant
Zdhhc23	7.5468e-06	-0.122148	0.017	0.051	0.105202	NoSignificant
Rab7	7.5504e-06	-0.181925	0.352	0.473	0.105253	NoSignificant
Rgcc	7.64316e-06	0.411748	0.333	0.259	0.106546	NoSignificant
Cenpf	7.73148e-06	-0.238082	0.012	0.042	0.107777	NoSignificant
Gpr183	7.77512e-06	-0.214455	0.242	0.35	0.108385	NoSignificant
Tuba1b	7.81357e-06	-0.291569	0.367	0.485	0.108921	NoSignificant
Zyx	7.81966e-06	-0.189069	0.274	0.385	0.109006	NoSignificant
Arhgdib	7.9202e-06	-0.174081	0.839	0.915	0.110408	NoSignificant
Igsf8	7.93685e-06	-0.182385	0.051	0.104	0.11064	NoSignificant
Snx1	8.13253e-06	-0.123451	0.109	0.183	0.113367	NoSignificant
H2-Q4	8.14107e-06	-0.190567	0.4	0.543	0.113486	NoSignificant
Acp1	8.20819e-06	-0.143092	0.173	0.264	0.114422	NoSignificant
[truncated: 5,284 more rows]
